# Supplementary material for: Improving Diagnostic Performance for Head and Neck Tumors with Simple Diffusion Kurtosis Imaging and Machine Learning Bi-Parameter Analysis
Source: Diagnostics (Basel). 2025 Mar 20;15(6):790. doi: 10.3390/diagnostics15060790 (PMC11941253; doi:10.3390/diagnostics15060790)
Supplement: Supplementary file 1 [file diagnostics-15-00790-s001.zip]

Archive with 6 entries (6 files):
- diagnostics-3483560-supplementary/Code S1.pdf
- diagnostics-3483560-supplementary/Code S2.pdf
- diagnostics-3483560-supplementary/Hyperparameter S1.pdf
- diagnostics-3483560-supplementary/Hyperparameter S2.pdf
- diagnostics-3483560-supplementary/Table S1.xlsx
- diagnostics-3483560-supplementary/Table S2.xlsx
