# Supplementary material for: Improving Diagnostic Performance for Head and Neck Tumors with Simple Diffusion Kurtosis Imaging and Machine Learning Bi-Parameter Analysis
Source: Diagnostics (Basel). 2025 Mar 20;15(6):790. doi: 10.3390/diagnostics15060790 (PMC11941253; doi:10.3390/diagnostics15060790)
Supplement: Supplementary file 1 [file diagnostics-15-00790-s001.zip › diagnostics-3483560-supplementary/Table S1.xlsx]

## Sheet: Sheet1
MK	ADC	TN
0	0.00176176	0
0	0.00176394	0
0	0.00193083	0
0	0.00150693	0
0	0.00167219	0
0	0.0020857	0
0	0.00195778	0
0	0.00170437	0
0	0.00161973	0
0	0.00270476	0
0	0.00195235	0
0	0.00170492	0
0	0.00174992	0
0	0.00203304	0
0	0.00188587	0
0	0.00179919	0
0	0.00218123	0
0	0.00213479	0
0	0.00207185	0
0	0.0018936	0
0	0.00200948	0
0	0.00165334	0
0	0.00218228	0
0	0.00209209	0
0	0.00202762	0
0	0.00203628	0
0	0.00197222	0
0	0.00186711	0
0	0.00191174	0
0	0.00214935	0
0	0.00180107	0
0	0.00199524	0
0	0.00170557	0
0	0.00206299	0
0	0.00204188	0
0	0.00187691	0
0.01361	0.00271167	0
0.0209163	0.00221899	0
0.0230112	0.00192049	0
0.0242336	0.00200732	0
0.0250032	0.00209441	0
0.0307138	0.00221483	0
0.0434426	0.00207344	0
0.0702327	0.00202317	0
0.0711795	0.00194063	0
0.0728434	0.00179496	0
0.0758471	0.00199006	0
0.0809059	0.002738	0
0.0858539	0.00217074	0
0.0866751	0.00153681	0
0.089784	0.00217111	0
0.109128	0.00221354	0
0.110345	0.00221033	0
0.117553	0.00238183	0
0.122168	0.0023106	0
0.129788	0.00227117	0
0.1312	0.00203397	0
0.131553	0.00193584	0
0.136605	0.00183782	0
0.136673	0.00226228	0
0.142156	0.0023048	0
0.145642	0.00169735	0
0.164577	0.00172476	0
0.165275	0.0023622	0
0.165919	0.00177056	0
0.181853	0.00243961	0
0.182768	0.00219732	0
0.184569	0.00199607	0
0.184984	0.00210324	0
0.187402	0.00235689	0
0.187748	0.00211428	0
0.190045	0.00203319	0
0.192409	0.00240328	0
0.193937	0.00209302	0
0.203631	0.00206457	0
0.216114	0.0026541	0
0.220185	0.00200329	0
0.221002	0.0025097	0
0.223649	0.00214122	0
0.224693	0.00228216	0
0.229022	0.00222554	0
0.231327	0.00234648	0
0.231733	0.00258443	0
0.243595	0.00218517	0
0.244758	0.00228881	0
0.246004	0.0024593	0
0.247612	0.00217985	0
0.252443	0.0018316	0
0.254368	0.00229705	0
0.255509	0.00217594	0
0.260227	0.00226949	0
0.260321	0.00219396	0
0.269402	0.0021675	0
0.270657	0.00222573	0
0.272474	0.00242393	0
0.272937	0.00251152	0
0.273577	0.00252179	0
0.282477	0.00226046	0
0.282834	0.00220849	0
0.282916	0.00220868	0
0.283416	0.00253581	0
0.28711	0.00177133	0
0.288243	0.00226426	0
0.288625	0.00244499	0
0.293024	0.00243081	0
0.293722	0.0021675	0
0.295589	0.0022397	0
0.296036	0.00195166	0
0.297446	0.00224643	0
0.300879	0.00253643	0
0.302308	0.00220026	0
0.304364	0.00266029	0
0.304822	0.00242697	0
0.310156	0.00213158	0
0.311891	0.00225664	0
0.313998	0.00218853	0
0.31499	0.0026985	0
0.316725	0.00216598	0
0.317656	0.00160117	0
0.318128	0.00203902	0
0.31845	0.00218579	0
0.32252	0.00205707	0
0.324287	0.00212558	0
0.326915	0.00249485	0
0.333271	0.00220386	0
0.335725	0.00227029	0
0.33757	0.00241952	0
0.339745	0.00218886	0
0.341942	0.00249716	0
0.343544	0.00243055	0
0.348739	0.00215532	0
0.349467	0.00199884	0
0.35047	0.00248722	0
0.354052	0.00191263	0
0.356693	0.00212714	0
0.356824	0.00268338	0
0.35803	0.0024572	0
0.361661	0.00217629	0
0.368381	0.0022597	0
0.372388	0.0017845	0
0.373599	0.00259459	0
0.373691	0.00203144	0
0.377175	0.00204296	0
0.377589	0.00212856	0
0.378549	0.002325	0
0.382553	0.00245018	0
0.383256	0.00182887	0
0.383895	0.00223859	0
0.383998	0.00215759	0
0.38407	0.0021362	0
0.38491	0.00264978	0
0.389313	0.0021645	0
0.391134	0.00220346	0
0.39546	0.00238502	0
0.3965	0.00264648	0
0.399814	0.00263579	0
0.404194	0.00197123	0
0.406447	0.00204968	0
0.406574	0.00222106	0
0.406604	0.00203795	0
0.407328	0.00208986	0
0.407501	0.00223061	0
0.408378	0.00218821	0
0.410768	0.00215143	0
0.410991	0.0022397	0
0.412386	0.0024487	0
0.413317	0.00258747	0
0.416048	0.00281499	0
0.41736	0.00241873	0
0.41994	0.00208152	0
0.42073	0.00255619	0
0.421051	0.00197933	0
0.422101	0.00214417	0
0.423939	0.0021399	0
0.43016	0.00202989	0
0.432642	0.00183292	0
0.43349	0.00253966	0
0.435316	0.00230343	0
0.437694	0.0025211	0
0.443426	0.00210405	0
0.44351	0.00226012	0
0.44569	0.00251863	0
0.453641	0.00216307	0
0.456018	0.00264699	0
0.456961	0.00204339	0
0.463683	0.00194952	0
0.466722	0.00208418	0
0.470005	0.00206347	0
0.47233	0.00217361	0
0.472981	0.00214749	0
0.475444	0.00211286	0
0.476788	0.00212998	0
0.477556	0.0025867	0
0.478283	0.00234499	0
0.482457	0.00215302	0
0.487425	0.00263837	0
0.489509	0.00203432	0
0.491684	0.002022	0
0.493126	0.00209017	0
0.49354	0.00225562	0
0.493859	0.00218678	0
0.496378	0.00196654	0
0.496814	0.00211807	0
0.499833	0.00217687	0
0.501788	0.0021718	0
0.50255	0.00211749	0
0.509349	0.00263951	0
0.51185	0.00253561	0
0.511967	0.00204918	0
0.513632	0.00237929	0
0.516044	0.00215066	0
0.516917	0.00217669	0
0.521249	0.00253929	0
0.523825	0.00209484	0
0.525919	0.00248426	0
0.525954	0.00144013	0
0.529573	0.00255962	0
0.536688	0.00214212	0
0.537365	0.00217871	0
0.541542	0.00198821	0
0.548397	0.00204518	0
0.548748	0.00256364	0
0.552522	0.00217189	0
0.561904	0.00211341	0
0.562667	0.00214973	0
0.563955	0.0026802	0
0.566641	0.00223012	0
0.566933	0.0020603	0
0.56972	0.00189305	0
0.569897	0.00191927	0
0.571409	0.00215579	0
0.572199	0.0020597	0
0.572754	0.0019685	0
0.574039	0.00198125	0
0.574794	0.00186412	0
0.575717	0.00206345	0
0.578405	0.00206248	0
0.593665	0.00191581	0
0.5938	0.002108	0
0.601964	0.00208002	0
0.606326	0.00207499	0
0.607394	0.00217605	0
0.608897	0.00211027	0
0.609569	0.00235932	0
0.610193	0.00208126	0
0.614059	0.00208	0
0.614254	0.00192702	0
0.616004	0.00234686	0
0.618482	0.00195497	0
0.619346	0.00206192	0
0.620377	0.00202808	0
0.621532	0.00212726	0
0.622822	0.00188323	0
0.622835	0.00251054	0
0.62766	0.00209598	0
0.628288	0.00207279	0
0.629551	0.0020703	0
0.634487	0.00210885	0
0.639157	0.00206082	0
0.64221	0.00257121	0
0.642639	0.00228137	0
0.643337	0.0023714	0
0.661424	0.00201582	0
0.665338	0.0022505	0
0.6664	0.00235504	0
0.675593	0.00200176	0
0.680801	0.00228834	0
0.681646	0.00209097	0
0.68188	0.00242874	0
0.688308	0.001694	0
0.690209	0.00228147	0
0.692618	0.00224754	0
0.705669	0.00208407	0
0.709426	0.00206248	0
0.713329	0.00192342	0
0.72442	0.00185437	0
0.725785	0.00223196	0
0.733716	0.00241782	0
0.740606	0.00218969	0
0.756245	0.00227676	0
0.76096	0.00216694	0
0.766266	0.00190993	0
0.789109	0.0019703	0
0.808249	0.00190757	0
0.814641	0.00217951	0
0.821759	0.0021545	0
0.850456	0.00206452	0
0.859478	0.0018801	0
0.891213	0.00206615	0
0	0.0024618	0
0	0.00208249	0
0	0.00232323	0
0	0.00257069	0
0	0.00254024	0
0	0.00254412	0
0	0.00270393	0
0	0.00261599	0
0	0.00247898	0
0	0.00226071	0
0	0.00266453	0
0	0.00242437	0
0	0.00227362	0
0	0.00265001	0
0	0.00239615	0
0	0.00215505	0
0	0.0025564	0
0	0.00200276	0
0	0.00274237	0
0	0.00220845	0
0	0.00258722	0
0.00648831	0.00275649	0
0.0617791	0.0028549	0
0.0659735	0.00290662	0
0.0774281	0.00282239	0
0.0869006	0.002848	0
0.12068	0.00270754	0
0.12401	0.00178389	0
0.133843	0.00291477	0
0.145531	0.00295107	0
0.159972	0.00316239	0
0.173316	0.00209135	0
0.178861	0.00243	0
0.21338	0.00292791	0
0.227345	0.00267121	0
0.277682	0.00301149	0
0.283402	0.00327463	0
0.28615	0.00327596	0
0.287168	0.0021909	0
0.289593	0.00297321	0
0.296882	0.00302546	0
0.305871	0.00322211	0
0.309179	0.00244805	0
0.321172	0.00231083	0
0.329478	0.00321019	0
0.332279	0.00260864	0
0.359683	0.00317624	0
0.381185	0.00327104	0
0.43211	0.00352672	0
0.443341	0.00348512	0
0.450634	0.00331151	0
0.452004	0.00280368	0
0.457376	0.00293259	0
0.468922	0.00263777	0
0.481867	0.00293463	0
0.486224	0.00275283	0
0.524528	0.0028031	0
0.538944	0.00296114	0
0.571089	0.00315716	0
0.61448	0.0029091	0
0.618622	0.00287197	0
0.637393	0.00251103	0
0.677296	0.00249569	0
0.686808	0.002658	0
0.723737	0.00259008	0
0.742464	0.00239352	0
0.765514	0.00244718	0
0.789403	0.0023714	0
0.799415	0.00230221	0
0.803639	0.00226036	0
0.812519	0.00225351	0
0.819625	0.00216155	0
0.820055	0.00221633	0
0.924761	0.00202642	0
0.934285	0.00178389	0
0.974109	0.00192029	0
1.05799	0.00168384	0
0	0.00261191	0
0	0.00189008	0
0	0.00162847	0
0	0.00156898	0
0	0.00247537	0
0	0.00161931	0
0	0.00179288	0
0	0.00174506	0
0	0.00154018	0
0	0.00148698	0
0	0.00251863	0
0	0.00211824	0
0	0.00189176	0
0	0.00173287	0
0	0.00176712	0
0	0.00191708	0
0	0.00212056	0
0	0.00157183	0
0	0.00154018	0
0	0.00132211	0
0	0.0014252	0
0	0.00142602	0
0	0.00175249	0
0	0.00181053	0
0	0.00180383	0
0	0.00127271	0
0	0.00172564	0
0	0.00188564	0
0	0.00190184	0
0	0.0020039	0
0	0.00204057	0
0	0.00194286	0
0	0.00169373	0
0.0241466	0.0018801	0
0.0355281	0.00222332	0
0.057021	0.00219012	0
0.0668453	0.00150497	0
0.0926535	0.00159121	0
0.104751	0.00269739	0
0.105643	0.0017173	0
0.111978	0.00180721	0
0.154463	0.00149184	0
0.155943	0.00182345	0
0.160654	0.00181102	0
0.193602	0.00145142	0
0.243889	0.00148607	0
0.257467	0.00186276	0
0.268648	0.00155497	0
0.294197	0.00198907	0
0.335978	0.00162617	0
0.336566	0.00209027	0
0.358309	0.00273256	0
0.370092	0.00172268	0
0.370219	0.00153549	0
0.382513	0.00169284	0
0.390916	0.00140465	0
0.413024	0.0016	0
0.420038	0.00174017	0
0.421284	0.00163916	0
0.421871	0.00171113	0
0.469457	0.00146765	0
0.50624	0.00247748	0
0.508624	0.00191253	0
0.510498	0.00226433	0
0.512537	0.00178919	0
0.521857	0.00199567	0
0.528109	0.00160764	0
0.528971	0.0017363	0
0.536039	0.00123392	0
0.549677	0.00162202	0
0.562464	0.00151249	0
0.564783	0.00166094	0
0.585089	0.00182098	0
0.593639	0.00179386	0
0.600758	0.00146203	0
0.610362	0.00180611	0
0.619241	0.00121243	0
0.61944	0.00177255	0
0.649664	0.00166099	0
0.652185	0.00191581	0
0.6697	0.00175816	0
0.670946	0.00153767	0
0.681305	0.00183201	0
0.682549	0.00153377	0
0.68342	0.00143926	0
0.691594	0.0016718	0
0.69653	0.00158564	0
0.699585	0.00193506	0
0.70666	0.0015151	0
0.709921	0.00132653	0
0.725445	0.00174909	0
0.726895	0.00185068	0
0.736835	0.00180545	0
0.746965	0.00178047	0
0.751236	0.00172023	0
0.751645	0.00172575	0
0.754027	0.00176343	0
0.757275	0.00152174	0
0.760975	0.00139636	0
0.765399	0.00144905	0
0.771813	0.00127888	0
0.778779	0.00159048	0
0.783693	0.00195497	0
0.78852	0.0015413	0
0.793153	0.00217558	0
0.806791	0.00178976	0
0.807869	0.00175368	0
0.808319	0.00154716	0
0.811393	0.00171094	0
0.822265	0.00150215	0
0.825419	0.00153613	0
0.828816	0.00195722	0
0.830537	0.00129988	0
0.833272	0.00186244	0
0.842873	0.00185616	0
0.84296	0.00167779	0
0.845856	0.00170339	0
0.849794	0.0016763	0
0.853226	0.00151681	0
0.853865	0.00163832	0
0.854066	0.00169368	0
0.854487	0.00186351	0
0.857084	0.00172258	0
0.868019	0.00169628	0
0.869231	0.00175886	0
0.881943	0.00151967	0
0.883826	0.00131304	0
0.887515	0.00171616	0
0.893931	0.00168014	0
0.901434	0.00180224	0
0.902884	0.00207637	0
0.908204	0.00161331	0
0.911352	0.00156903	0
0.917778	0.00179307	0
0.967336	0.00180611	0
0.974116	0.00160521	0
0.974298	0.00173287	0
0.977728	0.00131799	0
0.978075	0.00129511	0
0.985653	0.00129025	0
0.9862	0.00162317	0
0.986622	0.00189933	0
0.995667	0.00154524	0
0.996856	0.0017086	0
1.00429	0.00148396	0
1.00646	0.00153711	0
1.00856	0.00184585	0
1.01979	0.00143425	0
1.03242	0.00172919	0
1.04334	0.00155554	0
1.04444	0.00157343	0
1.05504	0.00161624	0
1.05574	0.00128276	0
1.06448	0.00175308	0
1.06914	0.00172428	0
1.07117	0.00162243	0
1.07228	0.00168613	0
1.0799	0.0017195	0
1.09067	0.00171124	0
1.13126	0.0012833	0
1.14663	0.00147184	0
1.15741	0.00160603	0
1.1601	0.00154057	0
1.1761	0.00135649	0
1.19281	0.00154084	0
1.19995	0.00150834	0
1.2075	0.00139095	0
1.23892	0.00117795	0
1.28366	0.00129127	0
1.29062	0.00119439	0
0	0.00149653	0
0	0.00157673	0
0	0.00175225	0
0	0.00156745	0
0	0.0017667	0
0	0.00156144	0
0	0.00148323	0
0	0.00151386	0
0	0.00169431	0
0	0.00163254	0
0	0.00150497	0
0	0.00149306	0
0	0.00152184	0
0	0.00146988	0
0	0.00149197	0
0	0.00157827	0
0	0.0015281	0
0	0.0015412	0
0	0.00139754	0
0	0.00167362	0
0	0.00148756	0
0	0.00140848	0
0	0.00151493	0
0	0.0017436	0
0	0.00168439	0
0	0.00156595	0
0	0.00156762	0
0	0.00146214	0
0	0.00141928	0
0	0.00149425	0
0	0.00163007	0
0	0.00136376	0
0	0.00181911	0
0	0.00155599	0
0	0.00133089	0
0	0.00154639	0
0	0.00146124	0
0	0.00172179	0
0	0.00154418	0
0	0.00143141	0
0	0.00139523	0
0	0.00169417	0
0	0.00162043	0
0	0.00149591	0
0	0.00152888	0
0	0.00160886	0
0	0.00148203	0
0	0.00132194	0
0	0.00130035	0
0	0.00165635	0
0	0.00162984	0
0	0.00172013	0
0	0.0018057	0
0	0.00185867	0
0	0.0014978	0
0	0.00130476	0
0	0.00163715	0
0	0.00191612	0
0	0.00162189	0
0	0.00126544	0
0	0.0017662	0
0	0.00181493	0
0	0.00181911	0
0	0.00191916	0
0	0.00195403	0
0	0.00144933	0
0	0.00157105	0
0	0.00120332	0
0	0.00121047	0
0	0.00153544	0
0	0.00183728	0
0	0.00193667	0
0	0.00179955	0
0	0.00170563	0
0	0.00124949	0
0	0.00133089	0
0	0.00160833	0
0	0.0017896	0
0	0.00140792	0
0	0.00141279	0
0	0.00147642	0
0	0.00149086	0
0	0.00140136	0
0	0.00107685	0
0	0.000932821	0
0	0.00100578	0
0	0.00130501	0
0	0.0011597	0
0	0.00116985	0
0	0.00123398	0
0	0.00126563	0
0	0.00121175	0
0	0.00105376	0
0	0.000920496	0
0	0.000621893	0
0	0.000999972	0
0	0.000807738	0
0	0.00111048	0
0	0.0012762	0
0	0.0011682	0
0	0.000977126	0
0	0.000710555	0
0	0.00131381	0
0	0.00121857	0
0	0.00109512	0
0	0.00100495	0
0.00864239	0.0017577	0
0.0178464	0.00167128	0
0.0195837	0.00173684	0
0.0261522	0.00184091	0
0.0363802	0.00158564	0
0.049157	0.00170322	0
0.0579183	0.0015639	0
0.06838	0.00147495	0
0.0691091	0.00134587	0
0.0702203	0.00138433	0
0.0704387	0.00188702	0
0.0741498	0.00186989	0
0.0917437	0.00151942	0
0.116699	0.00152372	0
0.119975	0.0015427	0
0.12991	0.0015702	0
0.130521	0.00163416	0
0.137355	0.00161105	0
0.146485	0.00169856	0
0.150637	0.00164136	0
0.158956	0.00155944	0
0.163964	0.00158238	0
0.165784	0.00175326	0
0.188776	0.00123423	0
0.194942	0.0017139	0
0.195284	0.00174369	0
0.212187	0.00185103	0
0.212629	0.00185659	0
0.218111	0.00161341	0
0.258808	0.00160436	0
0.261257	0.00181402	0
0.266277	0.00136593	0
0.26689	0.00168106	0
0.268833	0.00125181	0
0.26964	0.00141021	0
0.272095	0.00165439	0
0.273947	0.00182026	0
0.278416	0.00159236	0
0.285046	0.0017641	0
0.286774	0.00160809	0
0.290456	0.00174354	0
0.29331	0.00163774	0
0.29898	0.00165021	0
0.300093	0.00157023	0
0.300304	0.00175455	0
0.300929	0.00172727	0
0.303221	0.0018601	0
0.305706	0.00145553	0
0.311324	0.00127828	0
0.315446	0.00148855	0
0.317223	0.00141466	0
0.320361	0.00181706	0
0.320505	0.00135649	0
0.336806	0.00159892	0
0.337842	0.00133294	0
0.341069	0.00187507	0
0.373797	0.00157456	0
0.374248	0.00166959	0
0.375633	0.00159305	0
0.379886	0.00157443	0
0.396224	0.00167548	0
0.398308	0.0014208	0
0.403809	0.00135873	0
0.408079	0.00162969	0
0.409687	0.00141425	0
0.414756	0.00177946	0
0.418744	0.00161663	0
0.420854	0.00143308	0
0.426902	0.00183532	0
0.427447	0.00154214	0
0.431852	0.00140751	0
0.435194	0.00186406	0
0.436038	0.00151436	0
0.43685	0.0018008	0
0.437242	0.0013773	0
0.438496	0.00166385	0
0.440869	0.00127191	0
0.441734	0.00157275	0
0.446873	0.0012058	0
0.45269	0.00148515	0
0.458031	0.00147798	0
0.459145	0.00159969	0
0.459151	0.00138458	0
0.463249	0.00144905	0
0.466893	0.00174272	0
0.470732	0.00176712	0
0.47385	0.00155159	0
0.474819	0.001692	0
0.477856	0.00130706	0
0.478822	0.00194599	0
0.482319	0.00178162	0
0.48338	0.00164173	0
0.50144	0.00155313	0
0.502049	0.00169161	0
0.505058	0.0017174	0
0.506987	0.00167548	0
0.515047	0.00140546	0
0.515734	0.00123936	0
0.519108	0.00153496	0
0.521304	0.00147817	0
0.525323	0.00155699	0
0.52609	0.00156916	0
0.527026	0.0017031	0
0.529972	0.00205196	0
0.530877	0.00174385	0
0.536878	0.00164523	0
0.548407	0.00159343	0
0.551188	0.00180045	0
0.561432	0.000987889	0
0.561971	0.00185393	0
0.562952	0.00175409	0
0.566903	0.001402	0
0.568202	0.00186741	0
0.568675	0.00166956	0
0.570204	0.00159361	0
0.573579	0.00138229	0
0.576068	0.00162795	0
0.576359	0.00170912	0
0.579799	0.00133595	0
0.582534	0.00281411	0
0.583068	0.00122604	0
0.585037	0.00174547	0
0.585164	0.00176665	0
0.589753	0.00158319	0
0.594116	0.00157662	0
0.594563	0.00161826	0
0.595352	0.00165084	0
0.599254	0.00151526	0
0.59959	0.00140584	0
0.604682	0.00174029	0
0.604802	0.00162549	0
0.605139	0.0017141	0
0.609552	0.00172023	0
0.611318	0.00145546	0
0.614711	0.00167472	0
0.614877	0.00142536	0
0.614944	0.0017493	0
0.618223	0.00173287	0
0.623386	0.00153451	0
0.623493	0.00159951	0
0.623838	0.00182635	0
0.63357	0.00136045	0
0.639271	0.00152668	0
0.642338	0.00159169	0
0.654505	0.00165603	0
0.656463	0.00138596	0
0.667482	0.00164227	0
0.668145	0.00148069	0
0.67244	0.00145473	0
0.67879	0.0015413	0
0.682192	0.00137113	0
0.690044	0.00163421	0
0.693709	0.00156595	0
0.696083	0.00142591	0
0.701851	0.00156357	0
0.705205	0.00152144	0
0.713845	0.00149274	0
0.717062	0.00166185	0
0.717425	0.00155898	0
0.718069	0.00151454	0
0.724988	0.00152322	0
0.725671	0.00251465	0
0.726235	0.00173634	0
0.728504	0.0014978	0
0.730721	0.00241676	0
0.739685	0.00154847	0
0.740438	0.00158746	0
0.740808	0.00167286	0
0.7446	0.00172241	0
0.744628	0.00157641	0
0.751335	0.00232306	0
0.760151	0.00239887	0
0.760935	0.00147953	0
0.766792	0.00140388	0
0.77199	0.00161412	0
0.772197	0.00168093	0
0.773626	0.00165633	0
0.778295	0.00143187	0
0.779085	0.0017507	0
0.780143	0.00152288	0
0.783027	0.00141096	0
0.792297	0.00153622	0
0.797061	0.0020212	0
0.802178	0.00152919	0
0.804369	0.00156112	0
0.807673	0.00148179	0
0.815958	0.00168693	0
0.818322	0.00168439	0
0.821666	0.00140104	0
0.822057	0.0014916	0
0.82926	0.00215163	0
0.831025	0.00220532	0
0.835285	0.00159169	0
0.837854	0.00139095	0
0.838857	0.00156137	0
0.840813	0.00176479	0
0.844445	0.00179141	0
0.851115	0.00151346	0
0.85776	0.00150693	0
0.858277	0.00136018	0
0.859952	0.00168041	0
0.862591	0.00212829	0
0.864399	0.00158129	0
0.865192	0.00147749	0
0.870204	0.00144905	0
0.876752	0.00213723	0
0.885281	0.00178389	0
0.886119	0.001608	0
0.887084	0.0015225	0
0.888836	0.00155588	0
0.892345	0.00179652	0
0.892491	0.00154797	0
0.89443	0.00207872	0
0.898791	0.00165034	0
0.899485	0.00150819	0
0.907861	0.00130113	0
0.912034	0.00190883	0
0.914644	0.00178228	0
0.914911	0.00106817	0
0.922984	0.00119524	0
0.923484	0.00190662	0
0.925058	0.00151209	0
0.925548	0.00149975	0
0.929251	0.00166209	0
0.932568	0.00145254	0
0.932688	0.00167372	0
0.933148	0.00174802	0
0.936522	0.00148153	0
0.936696	0.00140328	0
0.940509	0.00143425	0
0.942886	0.00160886	0
0.94664	0.00144284	0
0.95056	0.00137061	0
0.951182	0.00161448	0
0.951621	0.00134137	0
0.953124	0.00188691	0
0.959879	0.00150225	0
0.965135	0.001415	0
0.967012	0.0015383	0
0.967658	0.00144962	0
0.970226	0.00155666	0
0.975254	0.00135204	0
0.980029	0.0016446	0
0.986865	0.0013621	0
0.987015	0.00166726	0
0.994028	0.00158312	0
0.99425	0.00147252	0
0.997429	0.00159801	0
1.00927	0.00119038	0
1.01333	0.00151257	0
1.01476	0.00145706	0
1.01484	0.00156336	0
1.01534	0.00134142	0
1.01798	0.00183883	0
1.02008	0.00164728	0
1.02215	0.00150959	0
1.02372	0.00170563	0
1.0261	0.00157231	0
1.02804	0.00147127	0
1.02995	0.0015561	0
1.04219	0.00179269	0
1.04314	0.00145042	0
1.04552	0.00140029	0
1.04621	0.00148873	0
1.04732	0.00144885	0
1.0586	0.00135265	0
1.06165	0.0014915	0
1.06755	0.00137327	0
1.07465	0.00143841	0
1.07733	0.00134043	0
1.08119	0.00133902	0
1.08315	0.00136174	0
1.08704	0.00155599	0
1.09455	0.00132684	0
1.09839	0.00150757	0
1.09986	0.00169814	0
1.10619	0.0013508	0
1.11006	0.00165581	0
1.11527	0.00148972	0
1.13115	0.00153699	0
1.13149	0.0013781	0
1.13544	0.00149178	0
1.1389	0.0013142	0
1.14789	0.00146934	0
1.15102	0.00149649	0
1.17112	0.00156945	0
1.17277	0.00140328	0
1.17443	0.00137327	0
1.17644	0.00135881	0
1.18097	0.00137593	0
1.19159	0.00138495	0
1.19822	0.00150033	0
1.1998	0.00136868	0
1.22006	0.00142918	0
1.22742	0.00148748	0
1.23117	0.00132549	0
1.24672	0.0013813	0
1.24848	0.00134453	0
1.24932	0.00148698	0
1.25175	0.0012569	0
1.26155	0.00144543	0
1.27423	0.00141376	0
1.27701	0.00137327	0
1.28558	0.00139672	0
1.29249	0.00132326	0
1.29815	0.0014321	0
1.30363	0.00130182	0
1.31158	0.00139265	0
1.3729	0.00131578	0
1.40746	0.00101675	0
1.50674	0.00120531	0
1.50991	0.00121483	0
1.65033	0.00106648	0
0	0.00190061	0
0	0.0017495	0
0	0.00193629	0
0	0.00184789	0
0	0.00180701	0
0	0.00196829	0
0	0.00221807	0
0	0.00217451	0
0	0.00181297	0
0	0.00180778	0
0	0.00166747	0
0	0.00153443	0
0	0.0015412	0
0	0.00180251	0
0	0.00208367	0
0	0.00226577	0
0	0.00174164	0
0	0.0014915	0
0	0.00150497	0
0	0.00153915	0
0	0.00168869	0
0	0.00199079	0
0	0.00243804	0
0	0.00148458	0
0	0.0012091	0
0	0.00124035	0
0	0.00146528	0
0	0.00173587	0
0	0.00199607	0
0	0.00225062	0
0	0.00240169	0
0	0.00120635	0
0	0.000982175	0
0	0.0011816	0
0	0.00154871	0
0	0.00166586	0
0	0.00169245	0
0	0.00276433	0
0	0.00175864	0
0	0.00162926	0
0	0.00127047	0
0	0.00136437	0
0	0.00157532	0
0	0.00159682	0
0	0.00167627	0
0	0.00179156	0
0	0.00198886	0
0	0.00212143	0
0	0.00177833	0
0	0.00161698	0
0	0.0015227	0
0	0.00151825	0
0	0.0016936	0
0	0.00233287	0
0	0.00217284	0
0	0.00233975	0
0	0.00211722	0
0	0.00178843	0
0	0.0016429	0
0	0.00160299	0
0	0.00178774	0
0	0.00204353	0
0	0.00214803	0
0	0.00233098	0
0	0.00255962	0
0	0.00219115	0
0	0.00195971	0
0	0.00172306	0
0	0.00172047	0
0	0.00206082	0
0	0.00247625	0
0	0.00250432	0
0	0.00255152	0
0	0.0028396	0
0	0.00217389	0
0	0.00194086	0
0	0.00181486	0
0	0.00225007	0
0	0.00226997	0
0	0.00240325	0
0.0289741	0.00148698	0
0.0298202	0.00189978	0
0.0939067	0.00229526	0
0.132873	0.00187206	0
0.156837	0.00213472	0
0.218877	0.00240023	0
0.222912	0.00226089	0
0.286948	0.00239023	0
0.347421	0.0018753	0
0.408654	0.00199034	0
0.462794	0.00214899	0
0.557017	0.00160418	0
0.625659	0.00192642	0
0.647627	0.00165219	0
0.659319	0.00202102	0
0.663631	0.00167333	0
0.665742	0.00157404	0
0.666075	0.00230535	0
0.750359	0.0021585	0
0.786307	0.00189391	0
0.836537	0.00204903	0
0.839583	0.00137881	0
0.891199	0.00201552	0
0.901058	0.00202782	0
1.06759	0.00134225	0
0	0.00190152	0
0	0.00165219	0
0	0.00167472	0
0	0.0019554	0
0	0.0021652	0
0	0.00230889	0
0	0.00246652	0
0	0.00261631	0
0	0.000749118	0
0	0.0025993	0
0	0.00260236	0
0	0.00226019	0
0	0.00209247	0
0	0.000600676	0
0	0.00227472	0
0.00487622	0.00211459	0
0.0662856	0.00235341	0
0.0701061	0.00259075	0
0.0893398	0.00249762	0
0.0994871	0.00188747	0
0.114639	0.00230728	0
0.133583	0.00249716	0
0.166359	0.0023714	0
0.179713	0.00239152	0
0.223222	0.0020282	0
0.229031	0.00210542	0
0.313157	0.00146848	0
0.317883	0.00244965	0
0.322361	0.00202254	0
0.368409	0.00192874	0
0.386409	0.00220238	0
0.414713	0.00151316	0
0.425216	0.00197428	0
0.427483	0.00180023	0
0.45854	0.00150966	0
0.460019	0.00203202	0
0.496444	0.00147688	0
0.509563	0.00208368	0
0.529908	0.00154918	0
0.546073	0.00205782	0
0.55077	0.00158256	0
0.560844	0.00210152	0
0.577345	0.0018622	0
0.582123	0.001622	0
0.594696	0.00232375	0
0.610453	0.0017436	0
0.640271	0.00173434	0
0.644272	0.00199874	0
0.655362	0.00227552	0
0.683929	0.00209618	0
0.686896	0.0021033	0
0.697402	0.0012511	0
0.708063	0.0010466	0
0.710543	0.00124653	0
0.711254	0.0022397	0
0.713897	0.00184131	0
0.721608	0.00156753	0
0.722009	0.00183473	0
0.772825	0.00177752	0
0.775928	0.00215558	0
0.788418	0.00145538	0
0.803263	0.00107108	0
0.812541	0.00213094	0
0.8159	0.00167554	0
0.85666	0.00143726	0
0.861265	0.00189978	0
0.902767	0.00159653	0
0.945611	0.00170046	0
0.94835	0.00171471	0
0.962197	0.00184237	0
0.962476	0.0015965	0
0.990401	0.00127158	0
1.01517	0.00165013	0
1.05537	0.00115103	0
1.05799	0.00123905	0
1.08554	0.00142708	0
1.08759	0.00119386	0
1.0952	0.00170539	0
1.10517	0.00148396	0
1.10928	0.00147035	0
1.12444	0.00153276	0
1.12508	0.0013198	0
1.13629	0.00162071	0
1.13847	0.00139904	0
1.14464	0.00115748	0
1.29264	0.00113452	0
1.32945	0.00114866	0
1.33109	0.0013444	0
1.33903	0.00121411	0
1.34982	0.00138364	0
1.4042	0.00107214	0
1.4106	0.00123506	0
1.4442	0.0012631	0
1.45806	0.001155	0
1.49045	0.00105596	0
1.50789	0.00100584	0
1.54221	0.000959306	0
1.60991	0.00108879	0
0	0.00248342	0
0	0.00222222	0
0	0.00179013	0
0	0.00246846	0
0	0.00116089	0
0	0.00122604	0
0	0.00258576	0
0	0.00257088	0
0	0.00252859	0
0	0.00248484	0
0	0.00258368	0
0	0.00261191	0
0	0.00136762	0
0	0.00264567	0
0	0.00259617	0
0	0.00255229	0
0	0.00269121	0
0	0.00267789	0
0	0.00265241	0
0	0.0026541	0
0	0.00243239	0
0	0.00256482	0
0	0.00259737	0
0	0.0025489	0
0	0.00256869	0
0	0.00260693	0
0	0.00253375	0
0	0.00231832	0
0	0.00259088	0
0	0.00255205	0
0	0.0025873	0
0	0.00264532	0
0	0.00256035	0
0	0.00210952	0
0	0.00139314	0
0	0.00265769	0
0	0.00275983	0
0	0.00274553	0
0	0.00122751	0
0	0.00239949	0
0	0.00252457	0
0	0.00255786	0
0	0.0026741	0
0	0.0027446	0
0	0.00249507	0
0	0.000818351	0
0	0.000636193	0
0	0.000754753	0
0	0.000790653	0
0	0.000678858	0
0	0.00223663	0
0	0.00248484	0
0	0.0025288	0
0	0.00264829	0
0	0.0025513	0
0	0.00258098	0
0	0.00265072	0
0	0.00255749	0
0	0.0007563	0
0	0.00127405	0
0	0.0026794	0
0	0.00266249	0
0	0.00253072	0
0	0.00209353	0
0	0.00108037	0
0	0.0012452	0
0	0.0026236	0
0	0.00250052	0
0	0.00250422	0
0	0.00265985	0
0	0.00273563	0
0	0.00208031	0
0	0.00134814	0
0	0.00241802	0
0	0.00245744	0
0	0.00246543	0
0	0.00251465	0
0	0.00260267	0
0	0.00268124	0
0	0.00263837	0
0	0.00103751	0
0	0.000943924	0
0	0.00135326	0
0	0.00269394	0
0	0.00268901	0
0	0.00266933	0
0	0.00274547	0
0	0.00260042	0
0	0.00263448	0
0	0.00260573	0
0	0.000989991	0
0	0.00271406	0
0	0.00268431	0
0	0.00260158	0
0	0.00253815	0
0	0.00248607	0
0	0.00271605	0
0	0.00268685	0
0	0.00259588	0
0	0.00257494	0
0	0.00260043	0
0	0.00251194	0
0	0.00266241	0
0	0.00269681	0
0	0.00266798	0
0	0.00265895	0
0	0.000855517	0
0	0.000799181	0
0	0.0008968	0
0	0.000853065	0
0	0.00258358	0
0	0.00265221	0
0	0.00267131	0
0	0.0026232	0
0	0.00262526	0
0	0.00269487	0
0	0.000986848	0
0	0.00108271	0
0	0.00105596	0
0	0.00264317	0
0	0.0025112	0
0	0.00187707	0
0	0.00140985	0
0	0.00140717	0
0	0.00124157	0
0	0.00108937	0
0	0.0022181	0
0	0.00246019	0
0	0.00257142	0
0	0.0025493	0
0	0.00253736	0
0	0.00257469	0
0	0.0025418	0
0	0.00237296	0
0.00285426	0.00247345	0
0.00380601	0.00261666	0
0.00511636	0.00258428	0
0.0115354	0.00263827	0
0.0173065	0.00252231	0
0.0231865	0.00267907	0
0.0263253	0.00273849	0
0.0287598	0.00265976	0
0.0307218	0.00265268	0
0.0314726	0.00264302	0
0.0317631	0.00269126	0
0.0340904	0.00246299	0
0.0395116	0.00103418	0
0.0415299	0.00279518	0
0.042807	0.00288954	0
0.0437164	0.00272863	0
0.0448667	0.00262599	0
0.0485269	0.00254125	0
0.0564311	0.00261918	0
0.0569064	0.00263485	0
0.0589326	0.00113512	0
0.0612953	0.00256858	0
0.0632058	0.00257836	0
0.0635879	0.00263344	0
0.0637981	0.00250732	0
0.0691781	0.00258084	0
0.0739006	0.00261055	0
0.0792108	0.00266828	0
0.0801127	0.00248522	0
0.0812443	0.00269257	0
0.0814232	0.0025461	0
0.0821335	0.00268459	0
0.0840681	0.00265068	0
0.0841965	0.00248505	0
0.0846262	0.00252608	0
0.0868165	0.000829667	0
0.0902876	0.00219674	0
0.0906915	0.00276766	0
0.0946396	0.00211401	0
0.10276	0.00262196	0
0.103305	0.000812313	0
0.108292	0.00259135	0
0.112143	0.00266469	0
0.114629	0.00250405	0
0.115481	0.00141517	0
0.116186	0.00258238	0
0.122267	0.00264443	0
0.127705	0.00253412	0
0.128819	0.00250326	0
0.132513	0.00260795	0
0.134257	0.00246824	0
0.135501	0.00262885	0
0.135957	0.00143293	0
0.137799	0.00270939	0
0.138129	0.00254936	0
0.1384	0.00268509	0
0.141189	0.00131752	0
0.141779	0.00273717	0
0.142455	0.00280236	0
0.145238	0.00258405	0
0.146689	0.00214644	0
0.150146	0.00245991	0
0.151036	0.00260565	0
0.153488	0.0025993	0
0.153514	0.00259558	0
0.155087	0.00276862	0
0.155868	0.00248273	0
0.157666	0.000783707	0
0.159629	0.0020989	0
0.162731	0.00200899	0
0.163153	0.00251147	0
0.16656	0.00240902	0
0.168001	0.00255655	0
0.169056	0.0025715	0
0.171656	0.00258223	0
0.171788	0.00198261	0
0.172385	0.00265724	0
0.176141	0.00202752	0
0.176452	0.00250973	0
0.177757	0.00218462	0
0.177922	0.00245154	0
0.178296	0.00242065	0
0.179343	0.00222924	0
0.179648	0.00254361	0
0.179989	0.0025588	0
0.182228	0.00247216	0
0.182272	0.00246146	0
0.183017	0.00264775	0
0.183236	0.00259168	0
0.185304	0.00263961	0
0.188146	0.0025846	0
0.190337	0.00258182	0
0.1914	0.00258296	0
0.192931	0.00257333	0
0.19379	0.00238258	0
0.194314	0.00246967	0
0.194441	0.00258439	0
0.196693	0.0024972	0
0.196887	0.0023714	0
0.203643	0.00257444	0
0.209996	0.00263426	0
0.211527	0.00251386	0
0.211732	0.00254076	0
0.216686	0.00204232	0
0.220212	0.00252981	0
0.220911	0.00261883	0
0.221097	0.00214849	0
0.221944	0.00253455	0
0.223266	0.0027136	0
0.231669	0.00249131	0
0.231696	0.00246551	0
0.232602	0.00261839	0
0.232811	0.0026019	0
0.233449	0.00256702	0
0.234638	0.0023904	0
0.240182	0.000784126	0
0.240247	0.00248776	0
0.244362	0.0023998	0
0.246102	0.00254025	0
0.25152	0.00258722	0
0.25283	0.00258098	0
0.254325	0.00245956	0
0.256215	0.00187838	0
0.259198	0.00257116	0
0.263515	0.00264995	0
0.269528	0.00255013	0
0.269959	0.00248642	0
0.270729	0.00252473	0
0.273315	0.00258857	0
0.273483	0.00255185	0
0.274042	0.00226382	0
0.274998	0.00235517	0
0.275272	0.00257331	0
0.276643	0.00253347	0
0.277572	0.0025489	0
0.27921	0.00243239	0
0.280645	0.00138612	0
0.280962	0.00254464	0
0.281178	0.00254497	0
0.281798	0.00249791	0
0.293982	0.00244947	0
0.296174	0.00231067	0
0.297155	0.00259789	0
0.299171	0.00242881	0
0.299468	0.00258059	0
0.302454	0.00225144	0
0.303881	0.00239615	0
0.306029	0.00256101	0
0.307622	0.00118195	0
0.309884	0.00250161	0
0.318455	0.00259367	0
0.32067	0.00254105	0
0.320961	0.00253789	0
0.324921	0.00130568	0
0.329911	0.0026574	0
0.329947	0.00256803	0
0.33213	0.00261126	0
0.332388	0.00131588	0
0.332708	0.00176612	0
0.333081	0.00258763	0
0.33495	0.00254001	0
0.338157	0.00193465	0
0.339754	0.00205582	0
0.344614	0.00212334	0
0.344905	0.00244617	0
0.347692	0.00238403	0
0.348391	0.00258569	0
0.349961	0.00239558	0
0.356747	0.00249295	0
0.364347	0.00202217	0
0.374555	0.00253608	0
0.377161	0.00242661	0
0.385051	0.00137327	0
0.39414	0.00233892	0
0.395584	0.00250318	0
0.395793	0.00239303	0
0.396325	0.00259073	0
0.406659	0.00225671	0
0.409847	0.00246056	0
0.410264	0.00237445	0
0.414798	0.00253476	0
0.414873	0.00239748	0
0.416474	0.00256075	0
0.426601	0.00257792	0
0.431094	0.00235439	0
0.43539	0.00217902	0
0.437159	0.0015112	0
0.442771	0.00163381	0
0.447812	0.000973337	0
0.448247	0.00187043	0
0.460297	0.00220498	0
0.463966	0.0022643	0
0.466835	0.00251863	0
0.473506	0.00243804	0
0.474308	0.00124049	0
0.478655	0.00258208	0
0.480399	0.00228516	0
0.484633	0.00248416	0
0.490545	0.00101491	0
0.491476	0.00219345	0
0.492255	0.00228768	0
0.492345	0.00256994	0
0.495909	0.00213308	0
0.496572	0.00119972	0
0.502343	0.00115933	0
0.502594	0.00058895	0
0.506632	0.00214094	0
0.513463	0.00232175	0
0.517731	0.00232736	0
0.522319	0.00226173	0
0.526956	0.00122604	0
0.533234	0.00232474	0
0.536844	0.00182498	0
0.538454	0.00209734	0
0.539566	0.00241794	0
0.546995	0.0024232	0
0.549861	0.00208722	0
0.552785	0.00238456	0
0.555105	0.00164686	0
0.556749	0.0016669	0
0.55787	0.00247258	0
0.567078	0.00204968	0
0.571796	0.00201411	0
0.581938	0.0022653	0
0.589449	0.00185019	0
0.591577	0.00196643	0
0.602424	0.00232306	0
0.609402	0.00239181	0
0.615965	0.00222525	0
0.620955	0.00231049	0
0.628967	0.00177905	0
0.629798	0.00186593	0
0.635428	0.00179716	0
0.642212	0.00200542	0
0.64684	0.00107575	0
0.670372	0.00223644	0
0.675646	0.00121249	0
0.680953	0.00224329	0
0.699642	0.00182725	0
0.70411	0.00237848	0
0.714747	0.00192108	0
0.722811	0.00200176	0
0.737853	0.0019655	0
0.746171	0.00134627	0
0.76105	0.00108569	0
0.764247	0.00123115	0
0.775323	0.0020708	0
0.777462	0.00185123	0
0.792253	0.00189602	0
0.805584	0.00137682	0
0.828612	0.0015112	0
0.831843	0.000969636	0
0.852433	0.00115619	0
0.85389	0.00185247	0
0.856339	0.00192387	0
0.892012	0.000891435	0
0.906136	0.0015465	0
0.929747	0.0016065	0
0.929942	0.00138141	0
0.93771	0.00158864	0
0.954149	0.0016113	0
0.963223	0.0019413	0
0.976244	0.00159366	0
0.991421	0.00134728	0
1.00756	0.00172601	0
1.02029	0.000915187	0
1.03798	0.00106996	0
1.04443	0.00138969	0
1.05038	0.00170817	0
1.05966	0.000822146	0
1.11347	0.00119103	0
1.13094	0.00164023	0
1.1385	0.00148467	0
1.15665	0.000984819	0
1.15897	0.00139376	0
1.16011	0.00103418	0
1.18351	0.00154424	0
1.18414	0.00127662	0
1.19367	0.00151095	0
1.20997	0.000913609	0
1.23344	0.00128426	0
1.24195	0.0012645	0
1.25047	0.00141775	0
1.25598	0.00116309	0
1.30247	0.00140461	0
1.32086	0.00131178	0
1.32366	0.00100633	0
1.32561	0.000880558	0
1.34624	0.001061	0
1.40757	0.00123913	0
1.41457	0.00130253	0
1.41606	0.00124816	0
1.44362	0.000678218	0
1.44933	0.00105349	0
1.50109	0.00109819	0
1.51884	0.00107097	0
1.55446	0.000961788	0
1.57474	0.00117826	0
1.61196	0.00103866	0
1.61377	0.00115902	0
1.62744	0.00111608	0
1.63794	0.00099244	0
1.67011	0.000879803	0
1.67091	0.000872795	0
1.68484	0.000960166	0
1.68585	0.00103708	0
1.70609	0.00101458	0
1.72838	0.00101251	0
1.74604	0.00106802	0
1.75429	0.000985572	0
1.75694	0.000920258	0
1.78528	0.000974289	0
1.8339	0.000976122	0
1.86072	0.00100677	0
1.8688	0.00100223	0
1.87236	0.000519147	0
1.90892	0.000925969	0
2.12534	0.000852969	0
2.13849	0.000872607	0
2.15085	0.000852773	0
2.39344	0.000763283	0
0	0.00156595	0
0	0.00177778	0
0	0.00199381	0
0	0.00143438	0
0	0.0024636	0
0	0.00247559	0
0	0.0022397	0
0	0.00253717	0
0	0.0027172	0
0	0.00215505	0
0	0.00245336	0
0	0.00274413	0
0	0.0018703	0
0	0.00238461	0
0	0.00286058	0
0	0.00177874	0
0	0.00259422	0
0	0.00308424	0
0	0.00354323	0
0	0.00328659	0
0	0.0019023	0
0	0.0030003	0
0	0.00334883	0
0	0.00278078	0
0	0.000883213	0
0	0.00125908	0
0	0.00137327	0
0	0.00164235	0
0	0.00147108	0
0	0.00127924	0
0	0.00154883	0
0	0.00181009	0
0.0264235	0.0024113	0
0.0311529	0.00159736	0
0.0522916	0.00259563	0
0.0614036	0.0023492	0
0.0640253	0.00254875	0
0.0669011	0.00201506	0
0.0722594	0.00260093	0
0.0931014	0.00272202	0
0.0942215	0.0027399	0
0.0985165	0.0016854	0
0.112495	0.00296946	0
0.145919	0.0026539	0
0.151801	0.00185371	0
0.204984	0.00229366	0
0.209356	0.00198321	0
0.239854	0.0025982	0
0.24139	0.00208835	0
0.243499	0.00176712	0
0.27311	0.00146093	0
0.289732	0.00186391	0
0.308802	0.00172188	0
0.313095	0.00217389	0
0.324925	0.00200377	0
0.337175	0.00190813	0
0.338844	0.00168741	0
0.351368	0.00181937	0
0.390989	0.00157191	0
0.399898	0.0021554	0
0.41107	0.00234997	0
0.411828	0.00236206	0
0.413085	0.00197426	0
0.414049	0.00235294	0
0.421438	0.00196379	0
0.433992	0.00232902	0
0.437275	0.00195568	0
0.459686	0.00155522	0
0.514723	0.00156827	0
0.515984	0.0020505	0
0.543212	0.00235245	0
0.548037	0.00149503	0
0.567153	0.0018308	0
0.599892	0.00235793	0
0.607059	0.00139922	0
0.640381	0.00185716	0
0.64651	0.00229278	0
0.652613	0.00159121	0
0.65496	0.00156302	0
0.658384	0.00170295	0
0.66813	0.00167936	0
0.672843	0.00155577	0
0.678421	0.00143841	0
0.695181	0.00160378	0
0.71947	0.00166609	0
0.780968	0.00239488	0
0.79752	0.00155626	0
0.79801	0.00148507	0
0.803946	0.00156258	0
0.806406	0.0017174	0
0.822999	0.00143564	0
0.82665	0.00160085	0
0.859948	0.0014308	0
0.860796	0.00152088	0
0.877328	0.00137526	0
0.887662	0.00151805	0
0.896194	0.00138674	0
0.920615	0.00142184	0
0.921733	0.00179386	0
0.931746	0.00148086	0
0.940562	0.00122271	0
0.970114	0.00149621	0
0.974762	0.00181609	0
0.986169	0.00146259	0
0.994186	0.00154343	0
1.02256	0.00129831	0
1.03326	0.00138349	0
1.0555	0.00157224	0
1.0677	0.00175112	0
1.15202	0.00156595	0
1.15263	0.00154459	0
1.20486	0.00147219	0
1.37417	0.00135997	0
1.46154	0.00127706	0
1.48427	0.000923915	0
1.88394	0.00094637	0
1.95375	0.000881227	0
3.18244	0.000564981	0
4	0.000386485	0
0	0.0016241	0
0	0.00161404	0
0	0.0017282	0
0	0.00141837	0
0	0.00177324	0
0	0.00189212	0
0	0.00157412	0
0	0.0014659	0
0	0.00137327	0
0	0.00161121	0
0	0.00152049	0
0	0.00146966	0
0	0.00151668	0
0	0.00149739	0
0.111899	0.00143972	0
0.117506	0.00126606	0
0.124497	0.00149579	0
0.132173	0.00161574	0
0.186524	0.00141122	0
0.190081	0.00165219	0
0.220104	0.00145974	0
0.221653	0.00143609	0
0.222501	0.00143958	0
0.250651	0.00144159	0
0.280473	0.00137057	0
0.294771	0.00152697	0
0.301517	0.00137022	0
0.323644	0.00145804	0
0.33661	0.00139216	0
0.344724	0.00170655	0
0.351675	0.00151752	0
0.394283	0.00147392	0
0.403049	0.00134695	0
0.404526	0.00131443	0
0.430192	0.00163695	0
0.431159	0.00135535	0
0.453891	0.00144563	0
0.477761	0.00139175	0
0.477846	0.00181727	0
0.483987	0.00141425	0
0.487145	0.00157877	0
0.524335	0.00167221	0
0.556624	0.0012576	0
0.558276	0.00155652	0
0.558843	0.00169765	0
0.580862	0.00128833	0
0.583425	0.00122721	0
0.591106	0.00190382	0
0.623335	0.0013013	0
0.634848	0.00139004	0
0.643813	0.00138201	0
0.644451	0.00208594	0
0.657013	0.00142918	0
0.658515	0.00139295	0
0.66641	0.00129655	0
0.698161	0.00135009	0
0.702378	0.00125771	0
0.707706	0.00123326	0
0.737177	0.00148017	0
0.757234	0.00144384	0
0.777629	0.00138075	0
0.782932	0.00188272	0
0.783376	0.00141376	0
0.822051	0.00200668	0
0.848261	0.00126636	0
0.848691	0.00162018	0
0.857823	0.00144245	0
0.865417	0.00174802	0
0.896473	0.00185201	0
0.897284	0.00143598	0
0.900578	0.00168628	0
0.901954	0.00201836	0
0.930672	0.00157423	0
0.93501	0.00181297	0
0.959646	0.00132962	0
1.00175	0.00125022	0
1.01337	0.0014266	0
1.03756	0.00122379	0
1.05638	0.0015247	0
1.06034	0.00133948	0
1.06537	0.00143254	0
1.06581	0.00138573	0
1.09496	0.00159121	0
1.09556	0.00132507	0
1.09697	0.00139552	0
1.10943	0.0013408	0
1.11399	0.00139977	0
1.14072	0.00157921	0
1.1594	0.00142536	0
1.19267	0.00121922	0
1.23855	0.00131556	0
1.25386	0.00143298	0
1.25492	0.00125715	0
1.39202	0.00116445	0
1.47461	0.00121483	0
0	0.00133194	0
0	0.00131686	0
0	0.00153774	0
0	0.00141637	0
0	0.00145881	0
0	0.00159355	0
0	0.00139931	0
0	0.00154809	0
0	0.00135891	0
0	0.0011971	0
0	0.00145093	0
0	0.00160418	0
0	0.00164793	0
0	0.00129674	0
0	0.00168154	0
0	0.00167155	0
0	0.00171359	0
0	0.00124569	0
0	0.00148901	0
0	0.00138721	0
0	0.00150663	0
0	0.00159836	0
0	0.00154619	0
0	0.00202147	0
0	0.00203402	0
0	0.00155639	0
0	0.00146505	0
0	0.00155707	0
0	0.00147775	0
0	0.00146333	0
0	0.00179942	0
0	0.00182467	0
0	0.00240898	0
0	0.0016783	0
0	0.00172079	0
0.0120192	0.00165279	0
0.038341	0.00174075	0
0.0413271	0.00150896	0
0.0454867	0.00223512	0
0.0516673	0.0014434	0
0.0573829	0.00211561	0
0.0607123	0.00123955	0
0.062609	0.00146347	0
0.0727337	0.0022744	0
0.07326	0.00177996	0
0.0733595	0.0020503	0
0.0911114	0.00167774	0
0.100007	0.0022941	0
0.105377	0.00198503	0
0.106134	0.00159027	0
0.113869	0.00165544	0
0.121845	0.00219038	0
0.122533	0.00196099	0
0.126123	0.00214609	0
0.134523	0.0017515	0
0.136637	0.00164199	0
0.139217	0.00177156	0
0.146682	0.00209516	0
0.15009	0.00170531	0
0.150551	0.00230728	0
0.150932	0.00201075	0
0.167107	0.00146825	0
0.169891	0.00134718	0
0.177965	0.00220636	0
0.181789	0.00217883	0
0.20989	0.00219913	0
0.210082	0.00170139	0
0.216448	0.00198279	0
0.22194	0.00132326	0
0.226568	0.00153642	0
0.227733	0.00238238	0
0.228147	0.00152366	0
0.231879	0.00172266	0
0.243136	0.00134798	0
0.245022	0.00157329	0
0.253852	0.00182347	0
0.271423	0.0023505	0
0.272272	0.00197796	0
0.273027	0.00170413	0
0.290195	0.00174434	0
0.31434	0.00132167	0
0.33297	0.00189245	0
0.346725	0.00157099	0
0.358341	0.00148814	0
0.390374	0.00148589	0
0.408472	0.00159089	0
0.415723	0.00144971	0
0.418084	0.00174272	0
0.427296	0.00132676	0
0.429022	0.00128816	0
0.430047	0.00151049	0
0.431364	0.0015258	0
0.432798	0.00142272	0
0.436146	0.00177102	0
0.438917	0.00164542	0
0.441599	0.00152972	0
0.444402	0.00147545	0
0.446191	0.00164523	0
0.459459	0.00140872	0
0.471718	0.0015878	0
0.473287	0.0017691	0
0.476208	0.00159801	0
0.484005	0.00155777	0
0.49043	0.00170427	0
0.492548	0.00163616	0
0.493593	0.00169953	0
0.496282	0.00157827	0
0.496731	0.00137467	0
0.503251	0.00155244	0
0.511353	0.00158523	0
0.526791	0.00155246	0
0.528697	0.00141873	0
0.531723	0.00156595	0
0.539326	0.00145586	0
0.543742	0.00138596	0
0.552279	0.00155568	0
0.559873	0.00149876	0
0.560446	0.00165932	0
0.565422	0.00186025	0
0.577868	0.00153522	0
0.582018	0.00149138	0
0.584875	0.00168268	0
0.587459	0.00165735	0
0.589374	0.00147293	0
0.600532	0.00138066	0
0.608266	0.0013925	0
0.608912	0.00159005	0
0.611228	0.00140892	0
0.626312	0.00149423	0
0.627558	0.00163844	0
0.648814	0.00156717	0
0.65055	0.00217871	0
0.653175	0.00145186	0
0.670528	0.00165717	0
0.676923	0.00129677	0
0.705169	0.00161931	0
0.711441	0.00126654	0
0.713608	0.00125645	0
0.71671	0.00159801	0
0.745409	0.00149937	0
0.767637	0.00150834	0
0.777248	0.00150379	0
0.777727	0.00210598	0
0.779639	0.00160681	0
0.790272	0.00171601	0
0.792645	0.00165219	0
0.79871	0.00126676	0
0.811311	0.00156876	0
0.831397	0.00133993	0
0.856493	0.00148698	0
0.862118	0.00196916	0
0.916592	0.00153133	0
0.932054	0.0013702	0
0.935772	0.0014772	0
0.958218	0.00140491	0
1.02341	0.00139412	0
1.03431	0.00146398	0
1.04616	0.00131401	0
1.10712	0.00135515	0
1.16498	0.00146777	0
1.16848	0.00135639	0
1.2832	0.00141536	0
0	0.00165068	0
0	0.00159708	0
0	0.00136446	0
0	0.00140598	0
0	0.00197307	0
0	0.00202835	0
0	0.00154923	0
0	0.00157508	0
0	0.00148904	0
0	0.00176558	0
[truncated: 7,559 more rows]
