# Supplementary material for: Improving Diagnostic Performance for Head and Neck Tumors with Simple Diffusion Kurtosis Imaging and Machine Learning Bi-Parameter Analysis
Source: Diagnostics (Basel). 2025 Mar 20;15(6):790. doi: 10.3390/diagnostics15060790 (PMC11941253; doi:10.3390/diagnostics15060790)
Supplement: Supplementary file 1 [file diagnostics-15-00790-s001.zip › diagnostics-3483560-supplementary/Table S2.xlsx]

## Sheet: Sheet1
MK	ADC	TN
0.563022	0.00134115	0
0	0.00139827	0
0	0.00144384	0
0.207284	0.001513	0
0	0.00154754	0
0.696716	0.00154931	0
0	0.00158035	0
0	0.00163219	0
0.619198	0.00163354	0
0	0.00164199	0
0	0.00166181	0
0.803122	0.00166993	0
0	0.00167684	0
0	0.00169081	0
0.025482	0.00171753	0
0.632126	0.0017235	0
0.34495	0.00172552	0
0.498634	0.001753	0
0	0.00175668	0
0.12151	0.00175949	0
0	0.0017646	0
0	0.00176577	0
1.03814	0.00178546	0
0	0.00178624	0
0.0214296	0.00179127	0
0.665009	0.00179342	0
0.583009	0.00179386	0
0	0.00179932	0
0	0.001804	0
0	0.00181145	0
0	0.00181429	0
0.847282	0.00182761	0
0	0.001843	0
0.680317	0.0018432	0
0.173326	0.00185011	0
0	0.00185201	0
0.959634	0.00185505	0
0	0.00185836	0
0	0.00186043	0
0.753708	0.00186641	0
0	0.00187629	0
0.818729	0.0018801	0
0.929439	0.00188564	0
0.951493	0.00188957	0
0.88833	0.0019017	0
0.43929	0.00190317	0
0	0.00190427	0
0.616281	0.0019051	0
0.385634	0.00190716	0
0.657732	0.00190811	0
0.160253	0.00191059	0
0.782265	0.00192457	0
0.311836	0.00192779	0
0.409295	0.00193297	0
0.352653	0.00195253	0
0.765198	0.00195918	0
0.664235	0.00196626	0
0	0.00196886	0
0.180341	0.00197135	0
0	0.00197226	0
0.633349	0.00197589	0
0.734799	0.00197893	0
0.663325	0.00198086	0
0.547477	0.00198112	0
0.607101	0.00198162	0
0	0.00198203	0
0.390006	0.00198233	0
0.941525	0.00198472	0
0	0.00198843	0
0.116476	0.00199225	0
0.229202	0.00199397	0
0.503819	0.00199665	0
0.647423	0.00199857	0
0.389509	0.00199913	0
0.0298225	0.00200235	0
0.40831	0.00201655	0
0.7162	0.00202001	0
0	0.00202213	0
0.569318	0.00202254	0
0.222779	0.00202594	0
0.522696	0.00202705	0
0.402196	0.00203008	0
0.183478	0.00203052	0
0	0.00203146	0
0.70287	0.00203164	0
0.539406	0.00203538	0
0.640922	0.00204434	0
0.691475	0.00204553	0
0	0.00204637	0
0	0.00204764	0
0.403291	0.00204781	0
0.649808	0.00205117	0
0.460884	0.00205662	0
0.487284	0.00205782	0
0.733477	0.00205897	0
0.224054	0.00205996	0
0.679664	0.00206032	0
0.49011	0.00206392	0
0.687701	0.00206728	0
0	0.00206844	0
0.671194	0.00206944	0
0	0.00207149	0
0.648036	0.00207356	0
0	0.00207449	0
0	0.00207692	0
0	0.00207716	0
0.167422	0.00208197	0
0.118692	0.00208364	0
0.532495	0.00208463	0
0.64414	0.00209059	0
0.252985	0.00209559	0
0.406135	0.00209925	0
0.370984	0.00210122	0
0.698297	0.00210251	0
0.475483	0.00210688	0
0	0.00210735	0
0.688596	0.00210757	0
0.341614	0.0021101	0
0.690244	0.00211185	0
0	0.00211386	0
0.791983	0.00211416	0
0.548948	0.00211622	0
0.349174	0.00211744	0
0.648916	0.00211874	0
0.49354	0.00212216	0
0.65633	0.00212307	0
0.615073	0.0021296	0
0.275194	0.00212974	0
0.683455	0.00213249	0
0.546744	0.00213587	0
0	0.00213735	0
0.508729	0.00213928	0
0.570714	0.00214027	0
0.350548	0.00214212	0
0	0.0021435	0
0.383044	0.00214532	0
0.780563	0.00214542	0
0.393053	0.00214693	0
0.0780698	0.00214812	0
0.522833	0.00214849	0
0.630538	0.00214923	0
0.393054	0.00214945	0
0.290776	0.00215005	0
0.551797	0.00215346	0
0.531003	0.00215444	0
0.629088	0.00215505	0
0.403959	0.00215515	0
0.313418	0.00215528	0
0.445904	0.00215874	0
0.295646	0.00216172	0
0.0374139	0.00216242	0
0.614923	0.00216271	0
0.538759	0.00216299	0
0.578774	0.00216505	0
0.315466	0.00216825	0
0.0227578	0.00217095	0
0.578052	0.00217233	0
0.083628	0.00217558	0
0.0263999	0.00217763	0
0.216711	0.00217923	0
0.436579	0.00218353	0
0.593538	0.00218423	0
0.30218	0.00219284	0
0	0.00219373	0
0	0.00219478	0
0.26614	0.00219548	0
0.261623	0.00219598	0
0.77216	0.00219732	0
0.0892316	0.00219758	0
0.297177	0.00220103	0
0.513017	0.0022019	0
0.126554	0.00220361	0
0	0.00220552	0
0.531363	0.00220591	0
0.527675	0.00220783	0
0.334397	0.00221058	0
0.286268	0.00221101	0
0.192924	0.00221252	0
0.288037	0.00221294	0
0.329779	0.00221354	0
0.192933	0.00221894	0
0.412329	0.00222114	0
0.0577523	0.00222134	0
0.44176	0.00222522	0
0.802573	0.00222774	0
0.569219	0.00223178	0
0.247772	0.00223343	0
0.441835	0.00223356	0
0.0798955	0.0022339	0
0.406483	0.00223415	0
0.767707	0.00223516	0
0.645051	0.00224185	0
0.232849	0.00224524	0
0.523527	0.00224646	0
0.233921	0.00225351	0
0.423063	0.00225399	0
0.52096	0.00225471	0
0	0.00226066	0
0.523012	0.00226167	0
0	0.00226351	0
0.278668	0.00226459	0
0.447693	0.00226505	0
0.112313	0.00227254	0
0.269195	0.00227652	0
0.175691	0.002282	0
0.26012	0.0022853	0
0.777666	0.00228643	0
0.165087	0.00228739	0
0.376113	0.0022877	0
0.332253	0.00229122	0
0.200065	0.00229133	0
0.715751	0.00229562	0
0.758021	0.0022986	0
0.353309	0.00230003	0
0.461338	0.00230763	0
0.141697	0.0023077	0
0.677325	0.00231275	0
0.241248	0.00231433	0
0	0.00232362	0
0.765574	0.0023247	0
0.112459	0.0023263	0
0	0.00232902	0
0.0255513	0.0023354	0
0.0604147	0.00236008	0
0.20264	0.00236497	0
0.608348	0.00236513	0
0.302963	0.0023757	0
0.478165	0.00237712	0
0.280179	0.00238515	0
0.197345	0.00238725	0
0.689029	0.00238894	0
0.587931	0.00239472	0
0.157294	0.00239741	0
0.415347	0.00239807	0
0.439865	0.00240615	0
0.275373	0.00241345	0
0.153288	0.00241371	0
0.0619666	0.00241881	0
0.415439	0.00242069	0
0.329899	0.00244295	0
0.244291	0.00244826	0
0.301095	0.00245159	0
0.364079	0.00245345	0
0.404096	0.00245529	0
0.304314	0.00246225	0
0.231273	0.00246288	0
0.512358	0.00246379	0
0.186019	0.00246595	0
0.546214	0.00246664	0
0.34062	0.00247392	0
0.516477	0.00249432	0
0.301386	0.00250142	0
0.720743	0.00250185	0
0.342812	0.00250466	0
0.254323	0.00252598	0
0.448734	0.00254661	0
0.566163	0.00255609	0
0	0.00255846	0
0.556779	0.00256902	0
0.361868	0.00257186	0
0.473341	0.0025754	0
0.535481	0.00257564	0
0.50637	0.00257962	0
0.663027	0.0025803	0
0.523877	0.00258576	0
0.284528	0.00260386	0
0.464665	0.00260638	0
0.436363	0.0026078	0
0.468582	0.00261772	0
0.36143	0.00262178	0
0.232497	0.00262658	0
0.482545	0.00263636	0
0.462119	0.00265863	0
0.435423	0.00266329	0
0.438458	0.00266429	0
0.345049	0.00267697	0
0.404902	0.00267932	0
0.585439	0.00270893	0
0.362168	0.00271332	0
0.348832	0.00271641	0
0.523539	0.00273284	0
0.635505	0.00273939	0
0	0.00275273	0
0	0.00276559	0
0.506354	0.00276694	0
0.220717	0.00276896	0
0.0425707	0.002769	0
0	0.00281551	0
0.382013	0.0029955	0
1.08558	0.0014659	0
0	0.00154595	0
1.00698	0.00159121	0
0	0.00164623	0
1.09958	0.00170122	0
0	0.00183032	0
0.955455	0.0018801	0
0.936486	0.00193943	0
0.879975	0.00199607	0
0.106735	0.00204427	0
0.770931	0.00209955	0
0	0.00214225	0
0	0.00215797	0
0.449163	0.00217871	0
0.576232	0.00220449	0
0.73235	0.00220723	0
0	0.00221703	0
0.718274	0.0022397	0
0	0.00231174	0
0	0.00231665	0
0.616831	0.00231736	0
0	0.00235206	0
0.211247	0.00235484	0
0	0.00236118	0
0.70282	0.0023714	0
0	0.00239281	0
0.191163	0.00241742	0
0.751668	0.00243239	0
0.761286	0.00245322	0
0	0.00245956	0
0.0958274	0.00246027	0
0	0.00248484	0
0	0.0024972	0
0.408864	0.00249907	0
0.0843033	0.00250185	0
0.27448	0.00251412	0
0	0.00252806	0
0	0.00253265	0
0.705178	0.00258502	0
0.373214	0.00260655	0
0.603068	0.00261343	0
0	0.00261755	0
0	0.00262658	0
0	0.00263163	0
0.593184	0.00265033	0
0	0.00266847	0
0.0832538	0.00268856	0
0.687662	0.00272102	0
0.67579	0.00272787	0
0.630427	0.00273724	0
0	0.00274805	0
0	0.00277254	0
0.470629	0.00280678	0
0.650106	0.00281098	0
0.178679	0.00281411	0
0.0984423	0.00286178	0
0.0352941	0.00288503	0
0.0759381	0.00290019	0
0.0481176	0.00293069	0
0.125636	0.00293779	0
0.147656	0.00300647	0
0.274183	0.00301022	0
0.519842	0.00302332	0
0.204773	0.00308138	0
0.288327	0.00315261	0
0.338703	0.00325557	0
0	0.0032585	0
0.134537	0.00326434	0
0.547879	0.00339612	0
0.444587	0.00342028	0
0.445088	0.00342534	0
0.374626	0.00346356	0
0.310062	0.00346441	0
0.168059	0.00358099	0
0.296832	0.00371686	0
0.483914	0.00383659	0
0.399107	0.00416526	0
0	0.000975932	0
0	0.000980621	0
1.51686	0.00107221	0
0.139505	0.00108944	0
1.07284	0.00109006	0
1.51678	0.00109929	0
0.28875	0.00114193	0
1.11701	0.00115765	0
0.492854	0.00116653	0
1.5501	0.00117284	0
1.25762	0.00121316	0
1.21635	0.00124157	0
1.06449	0.00124629	0
1.1744	0.00124949	0
0.758888	0.00126148	0
0.900102	0.00127706	0
0	0.00128359	0
1.32008	0.00129335	0
1.04574	0.00131851	0
1.34105	0.00133228	0
0	0.00135541	0
0.331275	0.00136618	0
0.850458	0.00137039	0
0	0.00138068	0
0	0.00142341	0
0	0.00142567	0
0	0.00142718	0
0	0.00143407	0
1.25617	0.00143808	0
1.13792	0.00143951	0
0.4916	0.00144005	0
1.23925	0.00144085	0
0	0.00145021	0
1.00454	0.00145061	0
0.345785	0.00145111	0
0.389269	0.00145856	0
0	0.00146295	0
0.59955	0.00146455	0
0	0.00146717	0
0.996825	0.00147169	0
0	0.00147528	0
0.37723	0.00147887	0
0.845291	0.00148099	0
1.1463	0.00148492	0
0.932778	0.00148729	0
0.833908	0.00149957	0
1.2466	0.00150296	0
1.01577	0.00150359	0
1.05709	0.00150896	0
1.23555	0.00151144	0
0.0661408	0.0015123	0
0.706939	0.00151386	0
1.19562	0.00151673	0
0	0.00152152	0
0.203961	0.00152633	0
1.08872	0.00153826	0
1.06624	0.00154832	0
0.930863	0.00154847	0
0.80299	0.00155119	0
0.635005	0.00155845	0
0.73172	0.00155901	0
0.786662	0.00156129	0
0.959238	0.00156457	0
0.882252	0.00156708	0
0.611193	0.00158117	0
0.342112	0.00158258	0
0.560275	0.00159801	0
0.918272	0.00160583	0
1.04259	0.00160926	0
0.331183	0.00161346	0
0	0.00161489	0
0.720663	0.00161525	0
1.02857	0.0016154	0
1.14964	0.0016156	0
1.14422	0.00162202	0
0.764752	0.00162984	0
0.805025	0.00163458	0
0.660432	0.00164023	0
0	0.00164065	0
0.898842	0.00164434	0
0	0.00165309	0
0.999967	0.00165744	0
0	0.00166087	0
0.502167	0.00166436	0
0	0.00168027	0
0.647997	0.00168134	0
0	0.00168214	0
1.06738	0.00168583	0
1.10526	0.00168869	0
1.03867	0.0016912	0
0.951718	0.00170175	0
0	0.00170553	0
0.776933	0.00170782	0
0.892261	0.00170965	0
0.962548	0.00171168	0
1.09399	0.00171339	0
0.299444	0.00171928	0
0.91379	0.00172124	0
1.08692	0.00172483	0
0.804548	0.0017282	0
0.77563	0.00172925	0
0	0.00173044	0
0.783444	0.00173916	0
0.755152	0.0017426	0
0.441941	0.00174622	0
0.713846	0.00175366	0
0.998031	0.00175937	0
0	0.00177267	0
0	0.00177281	0
0.557733	0.00177396	0
0.142468	0.00177598	0
0.298808	0.00177866	0
0.848332	0.00177889	0
0.726147	0.00179081	0
0.491341	0.00179386	0
0	0.00179591	0
0.156038	0.00179965	0
0	0.00180233	0
0.704931	0.00180432	0
0.621384	0.00181066	0
0.764993	0.00182219	0
0.745541	0.00182528	0
0	0.00182939	0
0	0.00183422	0
0.502035	0.00183488	0
0	0.00183526	0
0	0.00184733	0
0.147635	0.00184923	0
0.970264	0.00186199	0
0.143551	0.00186419	0
0	0.00186916	0
0.978014	0.0018708	0
0	0.00187276	0
0.764629	0.00187665	0
0.704143	0.0018785	0
0.770423	0.00188811	0
0.848824	0.00189012	0
0.918397	0.00190757	0
0.56443	0.00191943	0
0.761084	0.00193797	0
0	0.00194675	0
0	0.00194849	0
0.841606	0.00195654	0
0.576928	0.00197603	0
0.605361	0.00197984	0
0	0.00198168	0
0.769805	0.00198629	0
0.941494	0.00199104	0
0	0.00199407	0
0	0.00200526	0
0.442283	0.00201846	0
0.424813	0.00207848	0
0.738639	0.00207893	0
0.892793	0.00209065	0
0	0.0020975	0
0.0800646	0.0021124	0
0	0.00212605	0
0.129097	0.00216449	0
0.574726	0.00217959	0
0	0.0021957	0
0	0.00228249	0
0	0.00228333	0
0.759511	0.00232767	0
0.477903	0.00233975	0
0.512094	0.00270526	0
0	0.00282231	0
0	0.00288516	0
0	0.00292244	0
0.30413	0.00309567	0
0	0.00332914	0
0	0.000540167	0
0	0.000558986	0
0	0.000679779	0
0	0.000817408	0
0	0.00083743	0
0.744201	0.000897608	0
0	0.000941564	0
1.9059	0.000959432	0
0	0.000959935	0
0.643378	0.000989301	0
0	0.000994173	0
1.78697	0.00101689	0
1.36963	0.00105362	0
0.116822	0.00105374	0
1.77047	0.00105702	0
0	0.00106783	0
0	0.00107117	0
0	0.00107352	0
0.456437	0.00107609	0
0.0937838	0.00109044	0
1.18222	0.0011097	0
0	0.00111398	0
1.13588	0.001128	0
0.824248	0.00114536	0
0.489742	0.00115642	0
1.51778	0.00116505	0
0	0.00116574	0
0	0.00117501	0
0	0.00117561	0
0.868511	0.00117806	0
0	0.00118711	0
1.56408	0.0011882	0
0	0.00119439	0
0	0.00119716	0
0	0.00119794	0
0.461927	0.00119875	0
1.25912	0.00119972	0
0.857421	0.00120635	0
0.598859	0.00121452	0
1.37655	0.00121862	0
0	0.00122357	0
1.35621	0.00123955	0
0	0.00123991	0
1.43788	0.00124186	0
0	0.00125001	0
0	0.00125099	0
0.988255	0.00125805	0
0	0.00126558	0
1.13998	0.00126657	0
1.27781	0.00126794	0
0.429631	0.00126805	0
0	0.00128602	0
1.32807	0.00128702	0
1.34811	0.00128813	0
0	0.00129546	0
1.26017	0.00129568	0
0	0.00129802	0
1.32006	0.00129952	0
0	0.00129962	0
0	0.00130182	0
1.29381	0.00130969	0
0.271644	0.00131158	0
0.688435	0.00131443	0
0.149007	0.00131473	0
1.42094	0.00131644	0
1.14826	0.001325	0
1.24124	0.00132525	0
0.946631	0.00132528	0
0.876881	0.00132609	0
1.26396	0.00132704	0
0.776078	0.00132704	0
0.81286	0.00132901	0
0	0.00133124	0
1.23205	0.00133194	0
1.32015	0.00133228	0
1.26559	0.00133294	0
1.02311	0.00133408	0
0.270019	0.00133668	0
0.319321	0.00133805	0
0.256152	0.00134015	0
1.01783	0.0013406	0
1.25157	0.00134259	0
0	0.00134718	0
1.13811	0.00134808	0
0.868217	0.00134971	0
1.08626	0.0013499	0
0.501449	0.00135267	0
1.28977	0.00135891	0
1.36908	0.00135914	0
0.668991	0.00135918	0
1.34502	0.00136153	0
1.37218	0.0013624	0
0.3528	0.00136404	0
0	0.00136437	0
1.02212	0.00136507	0
0	0.00136545	0
0	0.00136674	0
0.925801	0.00136913	0
0.91428	0.00137327	0
0	0.00137327	0
1.22036	0.00137587	0
0.816926	0.00137676	0
0.421615	0.00137769	0
1.12563	0.00137834	0
0.49226	0.00138355	0
0.778717	0.00138564	0
1.06581	0.00138573	0
0.254391	0.00138708	0
0	0.00138708	0
1.28486	0.00138889	0
0	0.00138899	0
1.11549	0.00138944	0
1.2294	0.001391	0
1.32143	0.00139223	0
0.902172	0.00139295	0
0.399099	0.00140127	0
0	0.00140303	0
0.0838473	0.00140635	0
0.646594	0.00140884	0
1.1692	0.00140976	0
0	0.00141021	0
0.179152	0.00141021	0
0.859522	0.00141058	0
0	0.00141058	0
1.31181	0.00141713	0
0.947362	0.00141803	0
1.20556	0.00142429	0
1.07339	0.00143141	0
1.29988	0.00143216	0
0.183473	0.00143308	0
0	0.00143352	0
1.27513	0.00143425	0
1.0855	0.00143885	0
0.955455	0.00143951	0
0	0.00144328	0
1.25442	0.00144398	0
0.812486	0.00144716	0
1.09547	0.00144905	0
0	0.00144989	0
0.487594	0.00145021	0
1.19728	0.00145093	0
0.977759	0.00145186	0
0.133515	0.00145211	0
0.794648	0.00145308	0
0.891883	0.00145394	0
1.28589	0.00145613	0
1.06175	0.00145804	0
0	0.00146214	0
1.19975	0.00146259	0
0	0.00146297	0
0	0.00146724	0
0.451981	0.00146873	0
0.83882	0.00146913	0
0	0.0014704	0
0.137821	0.00147057	0
1.00955	0.0014721	0
0.983619	0.00147228	0
1.26703	0.00147332	0
0	0.00147332	0
0	0.00147332	0
0.849477	0.00147578	0
0.591601	0.00147606	0
0.84048	0.00147642	0
1.19127	0.00147931	0
1.03175	0.00148153	0
0	0.00148203	0
0	0.00148203	0
0.66092	0.00148309	0
1.1754	0.0014852	0
0.869142	0.00148924	0
0	0.00148942	0
0	0.00148993	0
0.600259	0.00149076	0
0.738776	0.00149174	0
0.914042	0.00149269	0
0.52189	0.001493	0
1.24912	0.00149567	0
0	0.00149632	0
0	0.00150269	0
0.637215	0.00150314	0
0.576511	0.00150368	0
0.980374	0.00150497	0
0	0.00150497	0
1.12966	0.00150497	0
0.0559161	0.00150497	0
0.885463	0.0015062	0
0	0.00150653	0
0.818069	0.00150927	0
1.00231	0.00151098	0
0.977018	0.00151181	0
0	0.00151189	0
0	0.0015148	0
1.09929	0.00151734	0
0	0.00151998	0
1.03611	0.00152049	0
0.796308	0.00152089	0
1.16023	0.00152512	0
0.1423	0.00152539	0
0	0.00152543	0
0.414214	0.00152548	0
0.948855	0.00152584	0
0	0.0015272	0
0	0.00152855	0
0.203901	0.0015317	0
0.397209	0.00153214	0
0.710154	0.00153418	0
0.588765	0.00153491	0
0	0.00153549	0
0	0.00153692	0
0.766564	0.0015386	0
0.826032	0.00153888	0
0.209425	0.00154136	0
0.405905	0.00154518	0
0.444612	0.00154635	0
0.136111	0.00154845	0
0.931496	0.00154931	0
0.622167	0.0015511	0
0.553522	0.00155466	0
0.935564	0.00155488	0
0	0.00155497	0
0	0.00155575	0
0.45987	0.00155992	0
0	0.0015603	0
0.583428	0.00156042	0
1.14303	0.00156069	0
0	0.00156094	0
0	0.00156297	0
1.00523	0.0015634	0
1.0387	0.0015635	0
0.360917	0.00156448	0
0.791859	0.00156595	0
0.663835	0.00156595	0
1.08307	0.00156595	0
0.493508	0.0015702	0
0.575369	0.00157265	0
0	0.00157308	0
0	0.00157392	0
0.382676	0.00157561	0
0.189171	0.00157577	0
0.76089	0.00157584	0
0.555066	0.00157621	0
0	0.00157835	0
1.13124	0.00157854	0
0.732699	0.00157961	0
0.999167	0.00158129	0
0.144786	0.00158208	0
0.702047	0.00158418	0
0	0.00158703	0
0.24659	0.00159281	0
0.625992	0.00159332	0
0	0.00159454	0
0	0.00159508	0
0.334689	0.0015973	0
0.296497	0.00159859	0
0.459598	0.00160117	0
0.56097	0.00160312	0
0.0263789	0.00160394	0
0.970106	0.0016055	0
0	0.00160739	0
0.192556	0.00160776	0
0.861887	0.00160776	0
0.79739	0.00160919	0
0	0.00161105	0
0.526491	0.00161229	0
0	0.00161482	0
0	0.00161819	0
0.641422	0.00162222	0
0.524256	0.00162227	0
0.791144	0.00162955	0
0.610691	0.00162981	0
0.383325	0.00162989	0
0.469354	0.00163119	0
0.160334	0.00163542	0
0	0.00163596	0
0.321684	0.00163598	0
0.971774	0.00163622	0
1.00247	0.0016381	0
0	0.00163902	0
0.385016	0.00164023	0
1.01528	0.00164154	0
0.71624	0.00164173	0
0.681337	0.00164354	0
0.952187	0.00164617	0
0.793414	0.00164733	0
0.345875	0.00165135	0
0.912234	0.00165219	0
0	0.00165657	0
0.479885	0.0016592	0
0	0.00166023	0
1.07322	0.00166059	0
0.577871	0.00166083	0
0.885904	0.00166374	0
0.179883	0.00166648	0
0	0.00166695	0
0.872662	0.0016673	0
0	0.00166792	0
0.595915	0.00166875	0
1.05057	0.00166875	0
0	0.0016694	0
0.0216446	0.00166975	0
0.900137	0.00167004	0
0	0.00167036	0
0.215861	0.00167201	0
1.0336	0.00167422	0
0.499185	0.00167677	0
0.234485	0.00167686	0
0	0.00167967	0
0.806471	0.00168306	0
0.249296	0.00168771	0
0.875408	0.00168858	0
0.239032	0.00168969	0
0.919576	0.00169224	0
0.0850368	0.00169282	0
1.06182	0.00169875	0
0.56659	0.00169893	0
0	0.00170086	0
0.577033	0.00170413	0
0.62311	0.00170669	0
0.0100013	0.0017102	0
0.329137	0.00171035	0
0	0.00171254	0
0.574771	0.00172016	0
0	0.00172102	0
0	0.00172138	0
0.833884	0.00172241	0
0.931528	0.0017254	0
0	0.0017254	0
0.801854	0.00173039	0
0.649521	0.00173081	0
0	0.00173287	0
0.525999	0.00173287	0
0	0.0017365	0
0.485803	0.0017379	0
0.765692	0.00173957	0
0	0.00174638	0
0.980327	0.00175035	0
0.661832	0.00175091	0
0.8276	0.00175112	0
0.178291	0.00175182	0
0	0.00175638	0
0.0640795	0.00175751	0
0.556887	0.00176128	0
0.612204	0.00176188	0
0.716089	0.00176577	0
0.880929	0.00176659	0
0.430918	0.00177041	0
0.926869	0.00177133	0
1.04055	0.00177448	0
0.756695	0.00177573	0
0.434885	0.00177645	0
0	0.00177757	0
0.708383	0.00178503	0
0.172218	0.00178541	0
0	0.0017893	0
0	0.00179052	0
0.786059	0.00179302	0
0	0.00179486	0
0.141495	0.00179566	0
0.56736	0.00180163	0
0.630722	0.00181184	0
0.467804	0.00181268	0
0.582376	0.00182308	0
0.456478	0.0018269	0
0	0.00182891	0
0	0.00182891	0
1.00477	0.00183021	0
0	0.00183149	0
0	0.00184008	0
0.670075	0.0018454	0
0.239389	0.00184547	0
0	0.00184676	0
0	0.00184698	0
0	0.00184885	0
0.591142	0.00186185	0
0	0.00186315	0
0.41011	0.00186432	0
0	0.00186833	0
0.556724	0.00186894	0
0.448118	0.00187037	0
0.282805	0.00187467	0
0.943128	0.00188975	0
0.252862	0.00188998	0
0.327012	0.00189222	0
0.15068	0.00189391	0
0	0.00189543	0
0.441404	0.00190359	0
0.93188	0.00190489	0
0.804852	0.00190891	0
0.866601	0.00190935	0
0.0983089	0.00191348	0
0	0.00191435	0
0.965256	0.00192005	0
0	0.00192029	0
0.308294	0.00192771	0
0.713907	0.00193445	0
0	0.00193825	0
0.293115	0.00193848	0
0	0.0019413	0
0.952776	0.00196793	0
0	0.00197614	0
0	0.00197649	0
0	0.00197707	0
0	0.00200088	0
0.0612786	0.00204501	0
0.911824	0.00205377	0
0	0.00207279	0
0.78633	0.00207615	0
0.889335	0.00210007	0
0.316928	0.00211645	0
0.862569	0.00212786	0
0.845379	0.0021435	0
0.461961	0.00217802	0
0.795188	0.00221781	0
0.819609	0.00225893	0
0.723949	0.00246306	0
0.721125	0.00247293	0
0.646664	0.00257298	0
0.644381	0.00277879	0
0.574549	0.00295288	0
0.507894	0.000848951	0
0	0.00106686	0
0	0.00111289	0
0	0.00116192	0
0	0.0011721	0
0	0.00118774	0
0.983941	0.00131386	0
1.26451	0.00132827	0
0	0.00136225	0
0	0.00139087	0
0	0.00141784	0
0	0.00143897	0
0	0.00145951	0
0	0.00146518	0
0	0.0014725	0
1.03821	0.00147875	0
0	0.00148873	0
0.00576769	0.00153888	0
0	0.00154206	0
0.941028	0.00155033	0
0	0.00155352	0
0	0.00159272	0
0	0.00159736	0
0	0.00160418	0
0	0.00160535	0
0	0.00160715	0
1.07223	0.0016174	0
0	0.00162168	0
0	0.0016241	0
0	0.0016381	0
0.248143	0.00164199	0
0	0.00164967	0
0	0.00165068	0
0	0.00166648	0
0	0.00166741	0
0	0.00167417	0
0	0.00169027	0
0	0.00169843	0
0.836756	0.00170157	0
0	0.00174439	0
0	0.00174439	0
0	0.001749	0
0	0.00175225	0
1.02683	0.00177889	0
0	0.00178659	0
0.41781	0.00178843	0
0.0489364	0.00178944	0
0.263078	0.0017981	0
0	0.00182174	0
0	0.00182829	0
0	0.00184163	0
0	0.00184953	0
0	0.00186421	0
0.995015	0.00188406	0
0	0.00188457	0
0.497831	0.00192637	0
0	0.00193383	0
0.70409	0.00194395	0
0	0.00195344	0
0	0.00195497	0
0	0.00196688	0
0	0.0020118	0
0.638186	0.00201767	0
0.889594	0.00201882	0
0	0.002026	0
0	0.00203691	0
0.884565	0.0020474	0
0	0.00205575	0
0	0.00206082	0
0	0.00207118	0
0	0.00208325	0
0.622228	0.00208891	0
0	0.00211185	0
0.223476	0.00211783	0
0.676054	0.00212672	0
0	0.00214209	0
0	0.0021635	0
0	0.00217024	0
0	0.00217558	0
0.61382	0.00217871	0
0	0.00219143	0
0.782435	0.00219852	0
0.702454	0.00222357	0
0	0.00222767	0
0	0.00227395	0
0	0.00229073	0
0	0.00230201	0
0	0.00232037	0
0	0.00234359	0
0.00846656	0.00234713	0
0	0.00235998	0
0	0.0023762	0
0	0.00239206	0
0.425456	0.00240227	0
0	0.0024562	0
0.0134879	0.00250934	0
0	0.00254221	0
0	0.00259008	0
0	0.00259075	0
0	0.0025935	0
0	0.00263928	0
0	0.00267158	0
0	0.00278078	0
0	0.00328827	0
0	0.00332095	0
0	0.000368253	0
0	0.000618498	0
1.97179	0.000789543	0
1.75265	0.000873246	0
1.61889	0.000924973	0
1.60933	0.000976505	0
0.391808	0.000998135	0
1.37065	0.00100417	0
0.68904	0.00101027	0
1.57515	0.00102986	0
1.7501	0.00103594	0
1.48681	0.00108045	0
1.0849	0.00108362	0
1.7127	0.00109308	0
1.57716	0.00110419	0
1.14552	0.00111388	0
1.47881	0.00113214	0
0.930089	0.00113986	0
1.55377	0.00116192	0
0.632548	0.00119548	0
1.42113	0.00124944	0
1.47089	0.0012686	0
0.845936	0.00132523	0
1.10405	0.00135596	0
1.15235	0.0013613	0
0.643571	0.00137797	0
0.520104	0.00137849	0
1.12494	0.00143049	0
1.15105	0.00144453	0
1.21976	0.0014453	0
1.2762	0.00144732	0
0.763166	0.00146648	0
0.0270866	0.00147688	0
0.247877	0.00148904	0
0.47419	0.00149889	0
0.58228	0.0015554	0
0.13484	0.00155817	0
0.283895	0.00155932	0
1.07444	0.00159951	0
0.53771	0.00160662	0
0.94429	0.00163108	0
1.00774	0.00164336	0
1.13213	0.00165102	0
0	0.00166181	0
0.725635	0.00168474	0
0.936388	0.00168848	0
0.539273	0.0017063	0
0.712191	0.00173556	0
0.462959	0.00174614	0
0.867838	0.00176479	0
0.919004	0.00178667	0
0.675055	0.00180715	0
0.711564	0.00181486	0
0.784043	0.00182469	0
0	0.0018801	0
0.558156	0.00188205	0
0.904703	0.00191022	0
0	0.00191041	0
0.96531	0.00191702	0
0.517171	0.00192204	0
0.174725	0.00195897	0
0	0.00197876	0
0	0.00198064	0
0.394892	0.00200975	0
0.814905	0.00203705	0
0.246705	0.00204365	0
0.473578	0.00204381	0
0	0.00208325	0
0.54683	0.0020942	0
0.530337	0.00209725	0
0.474024	0.002108	0
0	0.00210921	0
0.303237	0.00211185	0
0.800855	0.00212375	0
0.237166	0.00213094	0
0.64916	0.00213709	0
0	0.00215841	0
0	0.00220001	0
0.737593	0.0022585	0
0	0.00226717	0
0.27559	0.00226734	0
0	0.0022875	0
0.473159	0.00229882	0
0.0465136	0.0023546	0
0.631303	0.00235752	0
0.744396	0.0023757	0
0.599939	0.0023805	0
0.0110474	0.00238991	0
0.0588441	0.00247371	0
0	0.00249661	0
0.0644398	0.00253244	0
0.263861	0.00253307	0
0.0639858	0.0025443	0
0.0885902	0.00255037	0
0	0.00264604	0
0	0.00266155	0
0.0172534	0.00267421	0
0	0.00269936	0
0	5.275e-05	0
4	0.000356565	0
0	0.000450261	0
0	0.000479271	0
0	0.000643955	0
2.47776	0.000647931	0
0.393843	0.000664699	0
0	0.000673017	0
0	0.000677395	0
0	0.000684956	0
0	0.000693952	0
0	0.000694933	0
0.689968	0.000703482	0
0	0.000735718	0
0	0.000760737	0
0	0.000775595	0
1.43415	0.000775595	0
0	0.000782884	0
2.33638	0.000802317	0
0	0.000803395	0
2.29852	0.000808697	0
0	0.000808879	0
0.704854	0.000810245	0
1.53153	0.000813234	0
0	0.000813234	0
1.24145	0.000817727	0
2.10934	0.000820974	0
2.15154	0.000824057	0
0	0.000824531	0
2.19148	0.000836788	0
1.43649	0.000849427	0
2.14823	0.00085947	0
1.6138	0.000863482	0
2.09818	0.000866434	0
2.12861	0.000876394	0
0	0.000901847	0
0	0.000905807	0
0	0.000908525	0
1.9258	0.000913023	0
0.610933	0.000925038	0
1.88296	0.000938633	0
0.0866019	0.000954099	0
1.74903	0.000968116	0
0	0.000971674	0
1.80279	0.000982617	0
1.85365	0.000984907	0
1.85528	0.000987581	0
0.590503	0.000988307	0
0	0.000989484	0
0	0.000991241	0
1.73037	0.00101646	0
1.77056	0.00101921	0
0.324978	0.00102998	0
1.64319	0.00103587	0
1.03667	0.00104172	0
1.62617	0.00104368	0
1.10275	0.00105694	0
1.4411	0.00107023	0
1.66537	0.00107409	0
1.6616	0.00107903	0
0	0.00108316	0
0	0.00108368	0
0.218836	0.00108876	0
1.26704	0.0010964	0
0.431093	0.00110568	0
1.69333	0.0011063	0
0	0.0011069	0
0	0.00111519	0
0.463531	0.0011252	0
0.580739	0.0011349	0
0	0.00113954	0
1.63701	0.00114536	0
0.306427	0.00114536	0
0	0.00114837	0
0	0.0011575	0
1.59219	0.00116058	0
1.57666	0.00116122	0
1.60206	0.00116883	0
0.605588	0.00117739	0
1.57332	0.00119166	0
1.56275	0.00119353	0
1.54018	0.00119542	0
1.36401	0.00119944	0
0	0.0012043	0
0	0.00120635	0
1.02577	0.00121647	0
0.964369	0.00122222	0
0.840712	0.00122801	0
0.531055	0.00123032	0
1.18043	0.00123576	0
1.44773	0.0012388	0
0	0.00125149	0
0.127847	0.00125976	0
0	0.00127378	0
1.1086	0.00127518	0
1.40396	0.0012759	0
0	0.00127745	0
1.38082	0.00128702	0
0	0.00129226	0
0.0295131	0.00130035	0
1.29354	0.00130361	0
1.36992	0.0013177	0
0.934409	0.00132439	0
0.141065	0.00132848	0
0.14578	0.0013348	0
0	0.00133538	0
0	0.0013607	0
0	0.00137863	0
1.33679	0.00138929	0
0	0.00138982	0
1.31919	0.00140638	0
1.08314	0.00142928	0
1.06305	0.00143094	0
0	0.00143321	0
0.285	0.00143598	0
0	0.00146305	0
0.91286	0.0014671	0
1.03691	0.00146984	0
0.996352	0.00147951	0
1.09256	0.00148518	0
0.860735	0.00151436	0
0.954406	0.00151723	0
0.666247	0.00152778	0
0.0266872	0.00153062	0
1.19587	0.00156595	0
0.715453	0.00157755	0
0.362023	0.00160181	0
0.795493	0.00168027	0
1.03271	0.00170771	0
1.05618	0.00172166	0
0.886523	0.00172483	0
0.576958	0.00172707	0
1.04824	0.00173287	0
0.439592	0.00173667	0
0.566116	0.00175553	0
0.334234	0.00176436	0
0.683437	0.00177622	0
0.960458	0.00178546	0
0.271686	0.0018008	0
0.456997	0.00181532	0
0.567035	0.00183497	0
0	0.00183911	0
0.681289	0.00184864	0
0	0.0018708	0
0.769114	0.00189568	0
0.806348	0.0019308	0
0.77048	0.00194946	0
0.753262	0.00195803	0
0.0048205	0.00196007	0
0.863409	0.00196077	0
0.636832	0.00196124	0
0.547434	0.00196705	0
0.19947	0.00197091	0
0.0665661	0.00200294	0
0.326716	0.00200449	0
0.689465	0.00202217	0
0	0.00204496	0
0.0158602	0.00204701	0
0.0236519	0.00204942	0
0.516162	0.00207128	0
0.775664	0.00207387	0
0	0.002108	0
0.153696	0.00211352	0
0.141149	0.00211554	0
0.46566	0.00211674	0
0.693009	0.00211939	0
0	0.00212298	0
0	0.00212564	0
0	0.00213094	0
0.581544	0.00214019	0
0.559272	0.00215163	0
0.484223	0.00215251	0
0.719827	0.00216475	0
0.183903	0.00216658	0
0	0.00216825	0
0.108353	0.00218345	0
0.49516	0.00218895	0
0.756437	0.00218908	0
0.774787	0.0022026	0
0.486898	0.00221524	0
0.117459	0.0022158	0
0.0967704	0.00221956	0
0.443493	0.00222473	0
0.606175	0.00222749	0
0	0.00224272	0
0.569095	0.00224842	0
0.551001	0.00224922	0
0.448687	0.00225874	0
0.265358	0.00227087	0
0.597984	0.00227124	0
0.550128	0.0022797	0
0	0.00228492	0
0.27415	0.00230367	0
0	0.00231469	0
0.322681	0.00231951	0
0	0.00232106	0
0.0894276	0.00232487	0
0.471092	0.00232757	0
0.460499	0.00233029	0
0.681054	0.0023345	0
0.703084	0.00233468	0
0.383447	0.00234587	0
0.259142	0.00235026	0
0.342206	0.00235406	0
0.158569	0.00236035	0
0.595685	0.0023714	0
0.61457	0.00238141	0
0.236069	0.00238317	0
0.323899	0.00238612	0
0.367159	0.00238799	0
0.467257	0.00239129	0
0.625887	0.00239184	0
0	0.00239403	0
0.456078	0.00239422	0
0.59994	0.00239646	0
0.402904	0.00239872	0
0.574279	0.00240036	0
0.225169	0.00241065	0
0.341571	0.00241169	0
0	0.00241201	0
0.247052	0.00242415	0
0.359148	0.00242501	0
0.179638	0.00242576	0
0	0.00242679	0
0.114772	0.0024269	0
0.314792	0.00243132	0
0	0.00243344	0
0.242672	0.00243561	0
0.123595	0.00244492	0
0	0.00244508	0
0.599417	0.00244582	0
0	0.00244638	0
0.32022	0.00244659	0
0.624696	0.00244747	0
0.260026	0.00244852	0
0.393386	0.00244977	0
0	0.00245252	0
0.0535486	0.00245507	0
0.115716	0.00245537	0
0.403907	0.00246027	0
0	0.00246033	0
0.278557	0.00246685	0
0.276919	0.00246991	0
0.158515	0.00247128	0
0.158368	0.00247132	0
0.228907	0.00247185	0
0	0.00247345	0
0	0.00247353	0
0.34213	0.00247525	0
0	0.00247533	0
0	0.00247681	0
0.125606	0.00247845	0
0.109426	0.00247943	0
0.253716	0.00248128	0
0.285472	0.00248239	0
0	0.00248421	0
0.391697	0.00248425	0
0.276361	0.00248521	0
0.054837	0.00248732	0
0.32567	0.00249054	0
0.51015	0.00249054	0
0.152595	0.00249192	0
0.388677	0.002492	0
0	0.00249253	0
0	0.00249441	0
0	0.00249675	0
0.240947	0.00249746	0
0.241944	0.00249819	0
0	0.00249974	0
0.369301	0.00250077	0
0.0357571	0.00250207	0
0	0.00250208	0
0	0.00250546	0
0	0.0025091	0
0.687021	0.00251141	0
0.512661	0.00251244	0
0.269355	0.00251465	0
0	0.00251693	0
0.0241514	0.00251749	0
0.338411	0.00251772	0
0.243142	0.00252183	0
0.194098	0.00252511	0
0.326732	0.00252511	0
0	0.00252618	0
0.295851	0.00252969	0
0	0.00253093	0
0.374812	0.00253225	0
0.304336	0.00253235	0
0.226517	0.00253391	0
0.29059	0.00253701	0
0.0752027	0.00254125	0
0	0.00254266	0
0.364814	0.00254277	0
0.0774684	0.00254566	0
0.0895374	0.00254746	0
0	0.00255547	0
0	0.00255724	0
0	0.00255731	0
0.253452	0.00255743	0
0.278752	0.00255997	0
0.418281	0.00256081	0
0.114317	0.00256093	0
0.317148	0.00256154	0
0.298834	0.00256397	0
0.553749	0.00256422	0
0.293752	0.00256552	0
0.314466	0.00256704	0
0	0.00256722	0
0	0.00256741	0
0.202602	0.00257056	0
0.226319	0.00257115	0
0.2146	0.00257165	0
0.263388	0.00257279	0
0.048859	0.00257279	0
0.220209	0.00257409	0
0.208735	0.00257849	0
0	0.00257857	0
0	0.00257875	0
0	0.00257905	0
0.548644	0.00257976	0
0	0.00258002	0
0	0.00258096	0
0	0.00258098	0
0.115043	0.00258182	0
0	0.00258214	0
0.0595414	0.00258238	0
0.239618	0.0025829	0
0	0.00258463	0
0	0.00258502	0
0.477219	0.00258564	0
0	0.00258799	0
0.239562	0.00258817	0
0.154512	0.0025895	0
0.293031	0.00258995	0
0	0.00259008	0
0	0.00259083	0
0	0.00259166	0
0.132506	0.00259175	0
0.286466	0.00259273	0
0.0502936	0.00259635	0
0.255906	0.00259818	0
0.181518	0.00259825	0
0.00954519	0.0026006	0
0.421742	0.0026008	0
0.122156	0.00260274	0
0.279165	0.00260611	0
0.30714	0.00260672	0
0	0.0026069	0
0.373455	0.00260704	0
0	0.00260998	0
0	0.00261164	0
0.0944101	0.00261206	0
0.170375	0.00261253	0
0	0.00261617	0
0	0.00261623	0
0.163032	0.00261883	0
0	0.00261981	0
0	0.00261981	0
0	0.00262007	0
0.140348	0.00262143	0
0.334786	0.00262186	0
0.409732	0.00262329	0
0	0.00262364	0
0.123781	0.0026241	0
0.148655	0.00262525	0
0.313356	0.00262857	0
0	0.00262866	0
0.115562	0.00262889	0
0.347927	0.00262891	0
0.237752	0.00262914	0
0.1174	0.00263332	0
0	0.00263394	0
0.141062	0.00263437	0
0	0.00263524	0
0	0.00263747	0
0	0.002638	0
0	0.00264072	0
0	0.00264185	0
0	0.00264542	0
0	0.00264648	0
0	0.0026473	0
0	0.00264829	0
0.0565314	0.00265033	0
0.259231	0.00265164	0
0.128595	0.00265355	0
0.194851	0.00265442	0
0.155337	0.00265535	0
0	0.00265644	0
0.184337	0.00265899	0
0.0189187	0.0026593	0
0	0.00266073	0
0.0908552	0.00266128	0
0	0.00266192	0
0.267076	0.00266253	0
0	0.00266308	0
0.0523701	0.00266368	0
0	0.00266468	0
0	0.00266903	0
0	0.00266954	0
0	0.00267093	0
0	0.00267397	0
0	0.00267765	0
0	0.00267919	0
0	0.00267959	0
0.344043	0.00268165	0
0.158642	0.00268175	0
0	0.00268458	0
0.0544932	0.00268481	0
0.188417	0.00268634	0
0	0.00268805	0
0	0.00269055	0
0.199991	0.00269074	0
0	0.00269347	0
0	0.00269468	0
0	0.00269576	0
0	0.00269606	0
0	0.00269712	0
0.115124	0.00270216	0
0.297953	0.00270372	0
0	0.00270427	0
0	0.00270648	0
0.0279777	0.00271102	0
0	0.00271807	0
0.208436	0.00272072	0
0	0.00272262	0
0	0.00272299	0
0.065833	0.0027278	0
0.0925759	0.00272955	0
0	0.002731	0
0.0326126	0.00273967	0
0.145984	0.00274141	0
0	0.00274197	0
0.224141	0.00274985	0
0	0.00274989	0
0	0.00275283	0
0	0.0027571	0
0	0.00277419	0
0.237636	0.00278111	0
0.055309	0.00279576	0
0.0365365	0.00279798	0
0	0.00279892	0
0	0.00280747	0
0	0.00280888	0
0	0.00281263	0
0.0398833	0.00281411	0
0	0.00281493	0
0	0.00282257	0
0	0.00282799	0
0.153695	0.00284051	0
0.0604194	0.00284745	0
0.165652	0.00286605	0
0	0.00289067	0
0.0692614	0.002913	0
0.123432	0.00300927	0
0	0.00346284	0
0	0	0
2.26563	0.000583274	0
2.08719	0.00076685	0
0.449074	0.000802317	0
1.09807	0.00113925	0
1.59124	0.00117755	0
1.57155	0.00118423	0
0	0.00119349	0
0	0.00125851	0
1.07383	0.00127253	0
0.641598	0.00128532	0
1.19012	0.00130365	0
0.975731	0.00131576	0
0	0.00133272	0
1.09881	0.00135464	0
0.86679	0.00135818	0
0	0.0013699	0
1.13714	0.00137115	0
0.860483	0.00137327	0
1.03484	0.00137886	0
1.30772	0.00138141	0
0.535953	0.00140491	0
0	0.0014084	0
0.763544	0.00140973	0
0.871645	0.00144132	0
0.363526	0.00144426	0
1.22613	0.00147113	0
0.957963	0.00147762	0
1.00115	0.00150065	0
0.860351	0.00150206	0
0.832952	0.00150448	0
0	0.00151994	0
0.427549	0.00152911	0
0.808579	0.00153393	0
0.658164	0.00153907	0
0.44768	0.00154502	0
0.809703	0.00155178	0
0.704055	0.00156292	0
0.656236	0.00156312	0
0.740814	0.00156983	0
0	0.00157158	0
0.293352	0.00158106	0
1.06443	0.00158895	0
0.524356	0.0016055	0
0.845083	0.00160661	0
1.12759	0.00160919	0
0	0.00161124	0
1.06115	0.00165709	0
0.685701	0.00166839	0
0.738194	0.00167197	0
0	0.00167845	0
0.909869	0.00168741	0
0	0.00170275	0
0	0.0017414	0
0.60927	0.00174498	0
0	0.00175027	0
0.253958	0.00175645	0
0	0.00177285	0
0.14363	0.00178032	0
0.221317	0.00181151	0
0	0.00181402	0
0.680678	0.00184801	0
0.506446	0.00185014	0
0.535408	0.00188472	0
0.269136	0.00190595	0
0	0.00191303	0
0.916055	0.00193943	0
0	0.00195365	0
0.195265	0.00195681	0
0.390998	0.00196892	0
0.322305	0.00196942	0
0.0313282	0.00198371	0
0	0.00198987	0
0.206044	0.00208615	0
0	0.00210033	0
0.8622	0.00212216	0
0.470731	0.00213237	0
0.175645	0.00213538	0
0	0.00216712	0
0.367456	0.00217034	0
0.455609	0.00217707	0
0.74312	0.00218413	0
0	0.0022397	0
0.586532	0.00225034	0
0.45913	0.00227395	0
0.274796	0.00230728	0
0.611557	0.00231385	0
0.257505	0.00232037	0
0	0.00233684	0
0.448935	0.00235157	0
0	0.00235636	0
0	0.00236299	0
0.401838	0.00239321	0
0	0.00245685	0
0	0.00247371	0
0	0.00254518	0
0.0931155	0.00257104	0
0.618293	0.00259008	0
0	0.00259425	0
0	0.00259495	0
0.223932	0.00260538	0
0	0.00261632	0
0.0278925	0.0026295	0
0.0977092	0.00263201	0
0.690535	0.00264317	0
0.202455	0.00265442	0
0.0910655	0.00273384	0
0.0764029	0.00275671	0
0	0.00277961	0
0	0.00279159	0
0	0.00291576	0
0.258541	0.00302256	0
0	0.00306376	0
0	0.00317841	0
0	0.00361671	0
0	0.00381022	0
0	0.0038175	0
1.60476	0.00107124	0
1.70416	0.00109819	0
0.535842	0.00117168	0
0.803557	0.00117181	0
1.05569	0.00117474	0
1.17559	0.00117843	0
1.47683	0.00118481	0
1.2636	0.00120124	0
0	0.00121681	0
0.935377	0.00122604	0
0.527592	0.00123215	0
0.482011	0.00123619	0
1.17372	0.00128458	0
0.438574	0.00128702	0
0.552908	0.00128764	0
0.548368	0.00129127	0
1.25359	0.00129572	0
0.543165	0.00129691	0
1.25623	0.00130694	0
1.00839	0.00130771	0
0	0.0013094	0
0.434622	0.00131265	0
0	0.00131954	0
0.814719	0.00132007	0
1.14844	0.0013248	0
0.982452	0.00132729	0
0.787911	0.0013342	0
0.278075	0.00134147	0
0.81758	0.00135226	0
0.312439	0.00135957	0
0	0.0013607	0
0.530415	0.00137111	0
1.18139	0.00137562	0
0.406613	0.00139091	0
0.389797	0.00139295	0
0.438755	0.00140735	0
1.15069	0.00141425	0
0	0.00141457	0
1.30649	0.00141832	0
1.19601	0.00142033	0
0.267415	0.00142122	0
0.378559	0.00142557	0
0.819573	0.00142698	0
0.929344	0.00142998	0
1.10274	0.00143033	0
0.900513	0.00143141	0
0.0664532	0.00143288	0
0.179788	0.00143756	0
0.18016	0.0014385	0
1.01156	0.00144654	0
0.924997	0.00144971	0
1.16914	0.00144994	0
0.825137	0.00145565	0
0.31802	0.00146477	0
1.27981	0.00146505	0
0.381578	0.0014659	0
0.0683964	0.00146659	0
0	0.0014848	0
0.666135	0.00150817	0
0.439992	0.00151069	0
0	0.00151728	0
0	0.00152627	0
0	0.0015383	0
0	0.00153933	0
0	0.00155593	0
1.10138	0.00156005	0
0	0.0015601	0
0.634397	0.00156595	0
1.01002	0.00159505	0
0.898311	0.00159608	0
0	0.00160308	0
1.15619	0.00160455	0
0	0.00161066	0
0.896734	0.00164663	0
0	0.00164798	0
0.429291	0.00165334	0
0.107073	0.00166801	0
0	0.00167662	0
0	0.00168524	0
0.103314	0.00169394	0
0.638843	0.00170762	0
0.797686	0.00173672	0
0.441373	0.00175287	0
0	0.00176373	0
0.941806	0.00180764	0
0	0.00181087	0
0	0.0018786	0
0.839463	0.00195729	0
0.841553	0.00196861	0
0.0634981	0.00199964	0
0	0.0020176	0
0.913016	0.00203784	0
0.770464	0.00211313	0
0	0.00213094	0
0.477765	0.00224581	0
0	0.00108603	0
0.689238	0.00113231	0
0	0.00119522	0
0.997022	0.00120602	0
0.920606	0.00120781	0
0.671245	0.00121629	0
0.967775	0.00122349	0
1.14672	0.00124757	0
0	0.00126173	0
0.615354	0.00126947	0
0.674974	0.00127462	0
0	0.00127545	0
0.153977	0.00128354	0
0.931451	0.00129063	0
0	0.00129212	0
0	0.00129844	0
1.26495	0.00129848	0
1.04752	0.00130313	0
0.342895	0.00130719	0
1.26802	0.00130915	0
0.22232	0.00132025	0
0.106537	0.00132566	0
0	0.00133971	0
0.555108	0.00134229	0
0.650132	0.00136164	0
1.19924	0.00137092	0
0	0.00137327	0
1.34502	0.00137537	0
0.787424	0.00138377	0
0	0.0013962	0
0	0.00140074	0
0.53693	0.00140432	0
1.32619	0.00140595	0
0.400953	0.00140671	0
1.03406	0.00140751	0
0.574094	0.0014124	0
0.606301	0.00141255	0
0.458079	0.00141496	0
1.07811	0.00141796	0
0	0.00142191	0
0.46434	0.00142363	0
0.479975	0.00143374	0
0.0255165	0.00144285	0
1.15159	0.00144404	0
0.587629	0.00144666	0
0	0.00144888	0
0	0.00145986	0
1.13143	0.00146259	0
0	0.00147106	0
0.326458	0.00147251	0
0.808954	0.00147332	0
0.0214555	0.0014778	0
0.384241	0.00147955	0
0.408209	0.00148274	0
0	0.00148621	0
1.05937	0.00148756	0
0.447386	0.00149128	0
0.921017	0.00149209	0
0.662939	0.0014936	0
0.687587	0.00149376	0
0.661444	0.00149484	0
0	0.00149493	0
0.658988	0.00149812	0
0.47032	0.00150264	0
0.457191	0.00150281	0
0.594942	0.00150355	0
0.36652	0.00150462	0
0.891232	0.00150672	0
0.269479	0.00151068	0
0	0.00151336	0
0	0.00151575	0
0.323946	0.00151947	0
0	0.00153488	0
0	0.00153718	0
0.488388	0.00153782	0
0.688339	0.00153967	0
0.906499	0.00154072	0
0.201112	0.00155671	0
0.448812	0.0015575	0
0.599678	0.00156595	0
0.721117	0.00156595	0
0	0.00156941	0
0.0426609	0.00157463	0
0.784679	0.00157628	0
0.277242	0.00157695	0
0	0.00157875	0
0.86096	0.00158008	0
0.554293	0.00158293	0
0.258703	0.00158357	0
0.57766	0.00158564	0
0.106265	0.00158833	0
0	0.00159384	0
0.664652	0.00159943	0
0.844248	0.00160162	0
0.810419	0.00160552	0
0	0.00160982	0
0.0283195	0.00163156	0
0	0.00163518	0
0	0.00163977	0
0.718886	0.00164304	0
0.346544	0.00165369	0
0.0271854	0.00165646	0
0.599676	0.00165791	0
0.125868	0.00166288	0
0	0.00166776	0
0	0.00167967	0
0.596782	0.00168133	0
0	0.00168685	0
0.646595	0.001689	0
0.602975	0.00169527	0
0.221804	0.00169671	0
0.404466	0.00169818	0
0	0.00170674	0
0	0.00170784	0
0	0.00171413	0
0	0.00171591	0
0	0.00171631	0
0.593699	0.00171822	0
0.575323	0.00171978	0
0	0.0017235	0
0.555554	0.00174138	0
0.507877	0.00174181	0
0.283835	0.00174814	0
0.395887	0.00176444	0
0	0.00178166	0
0.359012	0.00179424	0
0.155107	0.00179824	0
0	0.00180131	0
0	0.00180558	0
0.489966	0.00183772	0
0.0196171	0.00184467	0
0.286875	0.00186741	0
0.666409	0.0018677	0
0.837897	0.0018719	0
0.964022	0.00190659	0
0.0702353	0.00193225	0
0.0800011	0.00194439	0
0.353445	0.00195054	0
0.158645	0.00196837	0
0.0879825	0.00197482	0
0.142105	0.00199706	0
0.311626	0.0020025	0
0.0179522	0.00204469	0
0.833212	0.00208126	0
0	0.00208896	0
0	0.00209327	0
0.154748	0.00209745	0
0	0.00214376	0
0.10203	0.00217278	0
0.666598	0.00218079	0
0.204296	0.00220911	0
0.0159853	0.00225283	0
0	0.00226547	0
0.229787	0.00226869	0
0.0982797	0.00227471	0
0.0979099	0.00231394	0
0.020727	0.00232282	0
0.0585869	0.00233593	0
0.285639	0.00239839	0
0.205647	0.00240587	0
0	0.00242327	0
0	0.00246951	0
0.36782	0.000892208	0
1.56979	0.00100648	0
1.81225	0.00103134	0
0	0.00112859	0
1.2908	0.00125269	0
0.246054	0.00126313	0
0	0.00126344	0
0	0.00127321	0
0	0.00131362	0
0	0.0013348	0
0	0.00137896	0
0.660858	0.00139367	0
[truncated: 7,547 more rows]
